# Supplementary material for: Discovery of two novel and adjacent QTLs on chromosome B02 controlling resistance against bacterial wilt in peanut variety Zhonghua 6
Source: Theor Appl Genet. 2020 Jan 24;133(4):1133–48. doi: 10.1007/s00122-020-03537-9 (PMC7064456; doi:10.1007/s00122-020-03537-9)
Supplement: Supplementary file 12 — Table S1 Result of ANOVA for BWR of the RIL population across five environments. Table S2 Information of 180 SSR markers newly genotyped in the RIL population. Table S3 Genotyping data of the 185 newly genotyped SSR loci in the RIL population. Table S4 Genetic linkage map constructed based on 1002 polymorphic SSR loci in the RIL population. Table S5 Description of the improved genetic map constructed based on SSR markers. Table S6 Details on whole genome re-sequencing data for QTL-seq. Table S7 Chromosome-wise SNPs distribution between extreme bulks for bacterial wilt resistance. Table S8 Details of newly developed KASP markers. Table S9 Single-marker analysis for bacterial wilt resistance using validated KASP markers. Table S10 Phenotypic effect of the two adjacent QTLs on chromosome B02 for bacterial wilt resistance in the RIL population. Table S11 Effective SNPs identified for bacterial wilt resistance using the susceptible parent Xuhua 13 assembly as reference. Table S12 Effective SNPs identified for bacterial wilt resistance using the resistant parent Zhonghua 6 assembly as reference (XLSX 379 kb) [file 122_2020_3537_MOESM12_ESM.xlsx]

## Sheet: Table S1
Table S1 Result of ANOVA for BWR of the RIL population across five environments
Variables	df	Mean square	F value	P value
Genotypes	264	10755.9	134.57	<0.001
Environments	4	29817	373.06	<0.001
Genotypes × environments	948	725.02	9.07	<0.001
Error	2348	249.08

## Sheet: Table S2
Table S2 Information of 180 SSR markers newly genotyped in the RIL population
Marker_name	Forward primer	Backward Primer	Reference
AH26	GAAAATGATGCCATAAAGCGTA	AGTGTAACACCCCGTTAGCC	Bravo et al. (2006)
IPAHM75	ATATGGCATGGGTGTTCATC	CCTAAAGCAGCATATTGCATAC	Cuc et al. (2008)
pPGPseq1B9	CGTTCTTTGCCGTTGATTCT	AGCACGCTCGTTCTCTCATT	Ferguson et al. (2004)
pPGPseq2G3	ATTCACAAGGGGACAGTTGC	ATTCAAGCCTGGGAAACAGA	Ferguson et al. (2004)
pPGSseq11H1	TTTGTGTTTAAGAAGGGGTGC	GCGGTCCAACATCCTTTTT	Ferguson et al. (2004)
pPGSseq17F6	CGTCGGATTTATCTGCCAGT	AGTAGGGGCAAGGGTTGATG	Ferguson et al. (2004)
AGGS0050	CCCTCATTCGAATTTCACTCTC	TGGTGCTATGCTACAAGGAGAA	Huang et al.(2016)
AGGS0290	GTGCCATGGACATTCTTCCT	CTGATATCAATCCACACGATGG	Huang et al.(2016)
AGGS0389	CCGCTCATTTGATCATAAGCAT	TGGTGTTTGCTTTCAGAGTTGT	Huang et al.(2016)
AGGS0399	TGAGGAGCCTTGAAAGATAGGT	CAGGTTGAGTTCGGAATTTGAT	Huang et al.(2016)
AGGS0627	ATCATCACCTTCACCCTTTGTT	AAGCTAATGCACCAACAAATCC	Huang et al.(2016)
AGGS0679	CTCTCTCCCTCTCTGATGAACC	CCACCATATCCACTACCAGCTT	Huang et al.(2016)
AGGS0738	TTGAAGTAGTGGTGATGGTGGA	GAGGTTGACTTGGAGAAACAGG	Huang et al.(2016)
AGGS0758	AATGTCAACTCCTCCCTCAACA	AGAAGGGAAGAAGAGAGGGAGA	Huang et al.(2016)
AGGS0930	GTAGCAGTGGTTCGTTCTCTCC	AAGATGCAGTGGAGGGATAACA	Huang et al.(2016)
AGGS0949	TCTTGTTCTCAGCGTAGCAGTG	GATGCAGTGGAGGGATAACAAC	Huang et al.(2016)
AGGS1039	AATCACCTCCACTTTGATCGAG	TCCCTCTTGGTTTGAGGATAAA	Huang et al.(2016)
AGGS1076	AGAAGAAATGGCCTACTGGTGA	CTGTCATCTCCTTGCTGTAACG	Huang et al.(2016)
AGGS1085	AGGATCCGGCAAGAATAAGAAT	TCACACACCTCATCACACACTG	Huang et al.(2016)
AGGS1091	ATGCAAGCCATCACTTCACATA	TGCAACAAAGCATCTCAATAGC	Huang et al.(2016)
AGGS1093	TATGAGACACGACATGGTGGTT	GGGAGACTGAGATTAAGAGACAAA	Huang et al.(2016)
AGGS1102	CATGAACAATTACACCCAGTCA	CTTGTCAAACTCTGTGACTTAGCA	Huang et al.(2016)
AGGS1118	AGGTGTTCCTCTGTGGTCAGTT	TGGTTATGGTTCTCTCATCTGG	Huang et al.(2016)
AGGS1124	CAAAGCAAAGAAGGGTAAGGAA	GCACAAGATAAACCACGAAATC	Huang et al.(2016)
AGGS1128	GTGAAGAGAAAGCCTGCAGATG	GCTGTAGGACTTGTCAAGATGG	Huang et al.(2016)
AGGS1167	TTCCATCTACCTCGCAGAAAGT	TTACCCTTTCCCTCTCTGCTTT	Huang et al.(2016)
AGGS1183	GGGAGAGAGAAGAGCAGGAGA	CTCCCTCCCTTCCATCCTTT	Huang et al.(2016)
AGGS1257	TAAGAAACCACAGCATGAGACC	GCAAGCTGATCTAGATGCACAG	Huang et al.(2016)
AGGS1301	TCCTCTTCATCTTCTTCTGCTTC	GCCTTGGCTACTAACTCAGCAT	Huang et al.(2016)
AGGS1312	CGGAATTAATTGTTAGGGACCA	CCACCACTACTACCATCGTCTC	Huang et al.(2016)
AGGS1342	TGCAGGGTCAGAGCTAAAGATT	AGTTCGTTCACGTGCTGCTT	Huang et al.(2016)
AGGS1348	CCGCAGAGTTTAGGCTGACT	CAGAGCGGAGGATCTTTGTTAT	Huang et al.(2016)
AGGS1370	CAAGGAGAGCTTGGACACCTAT	CAGGAGGATACTTCCTGAGCAT	Huang et al.(2016)
AGGS1378	TGGTACTATCCCGCCATAATTT	GGGTTAATTCAACATGGGTCTC	Huang et al.(2016)
AGGS1399	CGAAGCATCAGAATAATGCAAG	TCCTTCTTTCCTCCTCCTCTCT	Huang et al.(2016)
AGGS1432	GCTTCTCTCCACCACTATTACCA	AAGAGAGGAAGGTGAGGAGGAT	Huang et al.(2016)
AGGS1450	GGAATCAAACACAGGATTCACA	GTGAACTGAGCACAAACTCAGTAA	Huang et al.(2016)
AGGS1458	GGAAGGACAAGGAGAACCCTAT	AACCAGAACGCATACAGGTACA	Huang et al.(2016)
AGGS1521	GGTGCTCGGAAGAAAGTAACAA	TGCACACTGTCCCTCTCATATT	Huang et al.(2016)
AGGS1538	GCAGAAGAAGCAAAGCATGTAA	ACGCACACTTCGTGAAACATAA	Huang et al.(2016)
AGGS1586	GCTTGTATTTGGTCATCGCTCT	CCACAACTTATCCTGTGGGTCT	Huang et al.(2016)
AGGS1729	TGGTAGTTAGTGCTTTGCGTGT	CATTCACTCATGCATGCTTCTT	Huang et al.(2016)
AGGS1788	TGAGGATGGGAATTCAAAGAGT	CTTTGTCACCGATTACAGTGGT	Huang et al.(2016)
AGGS2195	TGTTTCATCTGCTCTTATGTGG	ATGCTCTTTCCGGTAGTGTGTT	Huang et al.(2016)
AGGS2332	TGTCTCAGATCTGCCATAGCTT	TCTACAACAATCCAAACCACCA	Huang et al.(2016)
AGGS2364	GCCCTAAATTTGTACCACGAAC	AACCTCTCCAAAGAAGGAGGAG	Huang et al.(2016)
AGGS2388	CAAATTTGTGGGACTGGTAGGT	CTATCATAGACAAAGGGCAGCA	Huang et al.(2016)
AGGS2390	AACAACAGGAATGCCGTCTCT	CAGAGTTCATAGTTCTCACCCAAA	Huang et al.(2016)
AGGS2407	CCTCTCCCTCCTCTCTTTCTCT	CTGCCTGGTTTGGGAGTAAA	Huang et al.(2016)
AGGS2468	GGATCTGATCTGTGGAATGTGA	AAACTCACAACGAGCTCAAACC	Huang et al.(2016)
Ad91I24	TGTCCGCCAAGTTTTACAGATA	CAGCTTACACTGGCATGTTCTC	Leal-Bertioli et al. (2009)
EM-142	GAACCTTCCAGGACAAACTCG	CGTCTTCCTGCTCGTAATCG	Liang et al. (2009)
EM-87	CATGCTCCTCCAATTTATTACG	CGAGACTTGAGTGCCTTGTTG	Liang et al. (2009)
Ad02A10035	GATTGGATTGGATACCCACG	CGCCTCTCTCCCATTTCTCT	Luo et al. (2017)
Ad02A10793	TGAATGCCAATAGCGTAGCTT	GATGGATGAGCATATGTCCAGTA	Luo et al. (2017)
Ad02A11826	AAGAAGAAAATCTTGGGGGC	AAGGAGGTGCTTTGGGGTAT	Luo et al. (2017)
Ad02A12035	GACTCAAATCGTGGTCATCG	CAATAAACATATGCAATTCTCTCTCTT	Luo et al. (2017)
Ad02A14381	CCCAAGCACATAGCAAAAGA	CTCATTTTCGGGTTGCAAAT	Luo et al. (2017)
Ad02A15088	AGAGAAGAGAAGGAGTGGGAAG	ACCCCAGTTATTTTCTCCCG	Luo et al. (2017)
Ad02A15622	CAGCCAATACACCAAAGCAA	GACGACGATAATGAAAGAGAACAA	Luo et al. (2017)
Ad02A15634	AACAGCAGCGTTGCTATCTTA	CACATTTGAAATCTTCCGCA	Luo et al. (2017)
Ad02A1580	TGCAATGTTGAAGAAACCCA	GATACATTTTTAAGCAATGACATGA	Luo et al. (2017)
Ad02A16452	CGATGATGATGATGACGACC	CACCCCAAAAATCAACCAAC	Luo et al. (2017)
Ad02A2136	CTTTTAATGCCATTGCCACC	CCGAACCAAACCTGAACACT	Luo et al. (2017)
Ad02A5154	CAACATAGCAAGTACAAGATCGG	GTCAACGTCCCCAACATTTC	Luo et al. (2017)
Ad02A5633	GGCAGCACTAACACCCATTT	GATTCCGTTGTTTCGCTTTC	Luo et al. (2017)
Ad02A625	TGCATCGTTTTACACGTTATCC	TCATCATTGTCATCCCGCTA	Luo et al. (2017)
Ad02A8232	TTGCGTCACTCAATGGATTC	TATGCCTGCCTTCAGACTCA	Luo et al. (2017)
Ad04A5916	TCAAACAGCCACCATGCTAA	CCATGTTTGGGAGGTTTGAC	Luo et al. (2017)
Ad05A18453	GACCATTATGATAAAATTTTGCACC	AAACAAATGCAATTTTCTCTCTTC	Luo et al. (2017)
Ad05A18569	AAGAAGCGGATAACTTCGTTTG	CGAAATAATGCTCTGTTGTTGTG	Luo et al. (2017)
Ad05A19382	CCGACGATAACGAACCCTAA	GATGGCGAGACACAAACAGA	Luo et al. (2017)
Ad05A19999	CACCAACATTGGTCATTTGC	TCTCACACCAATTTCACATCA	Luo et al. (2017)
Ad05A20012	GAGAGTCTGAGAGGGCATCG	TTATCCGTCCAAACCCAAAC	Luo et al. (2017)
Ad05A20509	ACGAGGAGCTGAGCAACAAT	CCCTACCTTAGCCAAACCCT	Luo et al. (2017)
Ad05A20643	TGCATTCAACAGCAAGGAAC	ACAGGTTAGCCGTCATGGTC	Luo et al. (2017)
Ad09A10442	ACGCAAAAAGGGAGGAGAAT	ACATACGCGTGGAGCTTCTT	Luo et al. (2017)
Ad09A6009	ACGATGATGTGCGAACAATG	CAGGATCTTCAATACGAAGCAA	Luo et al. (2017)
Ad09A6200	CAAGTTTGGTGTTATGGGGG	AATAAGCAAGTGCCTGCTGC	Luo et al. (2017)
Ad09A6407	TTCCATCCACTTGGCTTCTC	TGTTGGAATTGGTGTTGGGT	Luo et al. (2017)
Ad09A6594	TTCCATGAGAAAGGAGACGG	CGACGACAGAGTTGTGGAAA	Luo et al. (2017)
Ad09A6867	AATGTGTGCTGGACATTGGA	TGAGTCGGCTGCATCATAAA	Luo et al. (2017)
Ad09A6926	TCGAACAAATGGGCAAAAA	TGAGGGGGAAAATAGGGAAC	Luo et al. (2017)
Ad09A7251	TTGGCCCTAGAATCAAAGTTC	TTGCAAAAGCTAAGTGCCAA	Luo et al. (2017)
Ad09A7320	CGAACCTACCCTCTTCCCTC	TAAAATATTGCTCGCCCTCG	Luo et al. (2017)
Ad10A10660	GGCGGAAGAGAAGATTTTCAA	AAAAGATTGGCATCTCTTTAATTC	Luo et al. (2017)
Ad10A11174	CTCCCGTGATGCTACGTCTT	CAACATCATCAACATGGCAA	Luo et al. (2017)
Ad10A12707	CCCACAACTCCATCTCCTCA	AAGAATGCGAGAAACGCAAT	Luo et al. (2017)
Ad10A12959	CTCTTCAAATTTTAATGTGGTCAA	AGCAGCGGTGAAAGGAAGTA	Luo et al. (2017)
Ad10A15947	GGTGGGACACTTATCGGAGA	CCGTGTGACAGAAATACCCA	Luo et al. (2017)
Ad10A2936	GCTTCCAAAGCGTGAGTTTC	CTCGTCTCTCGAGACCATCC	Luo et al. (2017)
Ad10A4118	CACGCAAGATGCCTTCTGTA	TCCGTAAAAGATAAAAACGCTGA	Luo et al. (2017)
Ad10A5855	GCACTCACTTTCCTTAATTGACA	CAAGTGGTCAAAATGGCTATACA	Luo et al. (2017)
Ad10A5892	GCCAAAGGCAATCCTAGAAC	TGGAGGGTAGGTTGGTGAAG	Luo et al. (2017)
Ad10A5961	AATTTGAATGGGGAACAAGTG	GTTTCATGACACATGCAATCA	Luo et al. (2017)
Ad10A6092	TTCGGAGCTTCTATCCGTGT	ACTTGGATCATCCTCAATGG	Luo et al. (2017)
Ai02B13600	GCCAGGTTCCAACATATCTCA	TCATCTTGTTGCATAGATTGGG	Luo et al. (2017)
Ai02B14963	AATAAAACAATGCATGCCCC	TGGAAGACTATTTTGGACTTGC	Luo et al. (2017)
Ai02B3770	TACCCTTCTCCCTTTACCCC	TGCTGAAATTTTGAATTTGGAA	Luo et al. (2017)
Ai02B4283	TGTAGCTGTTGCATGCCAGT	TCAAGGATCTAGTTATGCGCTG	Luo et al. (2017)
Ai02B5475	TCCGTTCAATGTTGGAGTCA	GCGCTTTCAATCAAAAGACA	Luo et al. (2017)
Ai02B7519	CTTCTCCGATGAACTAGCGG	GAGAAGCGATGCGAAGAGAG	Luo et al. (2017)
Ai02B7856	AGCAACCCCTCCCTCTATTC	CCGCTGTTGTCGTTAGTTCA	Luo et al. (2017)
Ai02B8213	GGGGAGAGAGAGGGAGAGAA	CCAGTTAATCAAAACCAAAACCA	Luo et al. (2017)
Ai02B8571	AAAAGAACATTCAAAATTGCAAGTAA	CGATCCCTATCGTAATTATTCGT	Luo et al. (2017)
Ai02B8654	TCTGAGCTACATCGCCACTG	AGCCAACCCCATCTAGTACG	Luo et al. (2017)
Ai02B9273	AAGAGAGAACGGGGAAGAGC	TTCGAGCTCTCCTTCTCAGC	Luo et al. (2017)
Ai05B32361	AGGGACGGAAGATGGGTATC	AGAGTGTGTGGGGAGTGAGG	Luo et al. (2017)
Ai06B12704	AGAATCAGTTCATAAAAATAAAACCAG	GGAGGGGAGAGAGAAGGAAA	Luo et al. (2017)
Ai06B24907	CCGATCACTTTAGATCGGCT	TTCCTCTGGTTCATTATCCTCC	Luo et al. (2017)
Ai06B25228	CTCCACCAACCATCAGACCT	GACAGAGAACGCGAGAAAGC	Luo et al. (2017)
Ai06B26197	CATAACTCTAGGTTTTCAGGTTATGAA	GCAAGATCTGAATTTGTAGCACAG	Luo et al. (2017)
Ai06B26325	TCAATATGGCAAAAATCCGA	AAAGCTCCACATCCAAGTGA	Luo et al. (2017)
Ai06B26567	CCAAGGTTCATGAAGCAACA	TCGCTTAGGCACAGACAGAA	Luo et al. (2017)
Ai06B26944	TGAGGTAGTTCCGAGAAGGG	TCCCCTCATTCGAATTTCAC	Luo et al. (2017)
Ai06B28879	ATAGGTGCGTCCAAAAATCG	CTCCCGAAATTGTGCTTGAC	Luo et al. (2017)
Ai06B7451	CATCAACATAGCAAAAATTCAACA	ATCGTTACTGTTGTCGCCAT	Luo et al. (2017)
Ai06B9167	TTGCCCACCATTTTTACCAT	TTTACATCCGAATTCGTCCC	Luo et al. (2017)
Ai07B24205	CCTGTTGATGGAGTTTTGAGTT	TTTCTCTCTCTCCCTCACTTTTG	Luo et al. (2017)
Ai07B24399	GGATGAAGGGGATGCACTAT	TCCAACCTGGACCTTACAGC	Luo et al. (2017)
Ai07B24806	TTTGGGCCATTTTTATTTCAA	AAGAATTTTGAATTCGGGGTT	Luo et al. (2017)
Ai07B25093	CCCTTCTCACTCACTCTCACTCT	GGCAACAGAGTGACTCGACA	Luo et al. (2017)
Ai07B25205	GTACATGGCCCCACATTCTC	TTGGGCTGCCAATCTTAAAC	Luo et al. (2017)
Ai07B27234	TGCGGTTTCATTAGTGGTGT	CAGAAATCTCGTTGTCATTTCG	Luo et al. (2017)
Ai07B27645	TCCATTTCTTCCTTCCATGC	TTGACATTCGGGAATTGGAT	Luo et al. (2017)
Ai07B3804	GAAAGCAGCCAAACAGAACC	TTTGGTTCGAGTGTGTTGGA	Luo et al. (2017)
Ai08B12408	AGATGCCGTTACTAATGCCG	TGGTCAAAATTCAAATGCAAA	Luo et al. (2017)
Ai08B14979	CGCTTTGTCTTCAACAATGTC	TGAGGAGGAAAAAGAAGGAGG	Luo et al. (2017)
Ai08B16954	CTGTCGTGGTTCTCCTCCTC	TTCATGCAAATGGGATGTTT	Luo et al. (2017)
Ai08B17451	AACCGGTAACATAGAGTTTAACAAAA	AGATGGCACTTTCCAAAACC	Luo et al. (2017)
Ai08B20435	CACTCATGCATTCATCAATTAAAA	CCCATTCACCTCTTTTTCCA	Luo et al. (2017)
Ai08B22280	GCAAAAACAGAAAATCGTGTCA	GAGGTTAACTTGGAGAAACAAGTG	Luo et al. (2017)
Ai08B22626	CTCAAACCATCATAACGTTGAGT	TTTTTATATGTGCCCGTACAGTG	Luo et al. (2017)
Ai08B2918	AATGAGAAGGCAAGAAGCGA	ACTGCACGTTTTCACTGCAC	Luo et al. (2017)
Ai08B5880	ACCTCCTTCTTCTTCCCTGC	CACCATTGCACATCAAAGGA	Luo et al. (2017)
Ai08B8499	AAAAGACCAGGCACTTTAACTCC	GGTACCATAGAACGCACCTCT	Luo et al. (2017)
Ai10B10082	GTGTGTTGGTGGGTTTTCAA	CCCTTTCTCCCCAATTTTTC	Luo et al. (2017)
Ai10B12455	TCAAGCCTCATGTCAAGCAC	CTGGTAAGAGCACTGGCACA	Luo et al. (2017)
Ai10B9706	TCCTTGTGGTTGATCGCATA	TCAGAAGTAGCGCAGCACAT	Luo et al. (2017)
AC2B03	CTCGCTATACTAGGTTTTGGGTGT	TGGTTTGCCTTTCTAGCCATTA	Moretzsohn et al. (2005)
AC2C05	CAAGGAAGCGTGAATTGTTAG	TGTGGACTATGCTTGTCATGTT	Moretzsohn et al. (2005)
TC7A02	CGAAAACGACACTATGAAACTGC	CCTTGGCTTACACGACTTCCT	Moretzsohn et al. (2005)
GM1918	CTACCGCTTCTCCTCCTCCT	GGGATCCTCTCTGCCATCTAC	Nagy et al. (2010)
GM1959	GTGTTCTCAGCCATCTTTTCG	GTGAAGGTGTTGTGAATGCAG	Nagy et al. (2010)
AhM054	GCCCAAAGGTGATGAAAAGA	TTTCTTGCTTCTTTGGTGAACA	Naito et al. (2008)
AHGS0202	CAATTCGTTTATCACCCGCT	TTGCAACGACGAGTCTATCG	Shirasawa et al. (2012)
AHGS0228	CAACGTATCTGCACCACCAC	CAACGGCCATCAAAGAAAAT	Shirasawa et al. (2012)
AHGS0288	CAGTTCTGAGCAAGCACTCG	ATTAGAACCCCTCACCCCAC	Shirasawa et al. (2012)
AHGS0369	ACGATTCGACGGAGAGAGAG	TTCAAACACAGAACCCCTCC	Shirasawa et al. (2012)
AHGS0429	AGCACACGTGCATAGGTGAG	TGGGTAGCTATGCATGATTTT	Shirasawa et al. (2012)
AHGS0599	AGATTGGTGGTGACAGAGGC	GCCATCGATGTAACCCTCAC	Shirasawa et al. (2012)
AHGS0798	CGTAGTTGGTGGTAGCCGAT	GAACCGTTAACCCTCTTCCC	Shirasawa et al. (2012)
AHGS1163	CCCAAGATAAAGCCAACGAA	CAAAGCTGCGATTTGGAAGT	Shirasawa et al. (2012)
AHGS1183	CCAAACCATTGAGAAGCGAT	GTGTTAGACGGCCAAAGAGG	Shirasawa et al. (2012)
AHGS1296	GAGGTATGGCGTCGTTTGAT	GTGTTGCAAACACCTCCCTT	Shirasawa et al. (2012)
AHGS1366	GATCGATGACGTGTCCCTCT	CTGTCTATGACGGGGAGGAA	Shirasawa et al. (2012)
AHGS1374	CCAGCAGTCTGGCGTTAAAT	GTAGGTGGGGTTGTTGGAGA	Shirasawa et al. (2012)
AHGS1479	AAACGTCAATCGCTCTTTTTG	ATGACATTGCATTGCCAAAC	Shirasawa et al. (2012)
AHGS1602	ATCACTCACGTCCGGGTAAG	TAGCTTCGCAGGTCGAGTTT	Shirasawa et al. (2012)
AHGS1617	CACCCTCAACTCCTTCTCCA	GAGCTTCTTCATCTCCGCAC	Shirasawa et al. (2012)
AHGS1672	CGCCCCTTCTTTTCCTAAAT	GGCAGAGAAGAGGAAGCAGA	Shirasawa et al. (2012)
AHGS1683	AGTTGGCAACAACTTGGGAG	GCACGGATTCAGTGTTTCAA	Shirasawa et al. (2012)
AHGS1696	TCCTTGTCCTTTGCATACCC	ATATTTCTGCTTCGGCGCTA	Shirasawa et al. (2012)
AHGS1727	ACCATCATCATGGCTGGTTG	TTCAGCTCAACAGTCGCATT	Shirasawa et al. (2012)
AHGS1943	ATTCATTCTCTAACCGCCGA	GATAGCATTTTCGTTGACCG	Shirasawa et al. (2012)
AHGS1961	CCTCTCCCTACACCCTCTCC	AGGGTTTCGTTGAGGAGGTT	Shirasawa et al. (2012)
AHGS2079	TGTTTTCGTTGTTGCACACTT	TTTAACCAATTGGGGTGGTG	Shirasawa et al. (2012)
AHGS2539	CGAAACCAAGTATGGTTCCTTC	TAAGGCAACACAAGAACCCC	Shirasawa et al. (2012)
AHGS2550	GCCAGAAAACCCGATGTAAA	GACGACAGCAGCTTCAACAA	Shirasawa et al. (2012)
POCR536	TGTCACCATTGAAGAGCAGC	ACAGTGAAAAATATGCCGCC	unpublished
GNB155	AGAACGCGAGATTACGCAAC	GTCTGGGCGTCAGATTAGGA	Wang et al. (2012)
GNB317	GAAAAGCTTGCAAAATCGAGA	TCCTTCCATGTTGGTGAATG	Wang et al. (2012)
GNB352	CTCTCCTCTCCTCTTGCAGC	GAAATGAAAAACCGTGCGTT	Wang et al. (2012)
GNB983	TCGTTGGACTGCTACAAACG	TGGACACTTTGTAGTTCACCG	Wang et al. (2012)
GNB99-1	TGGACATTTTAGTCTCCAAAAACA	TCTTAACGCAAACCAACTTGAA	Wang et al. (2012)
PM675	AATACCCTTCCCCAATCACC	TGCTTCTGCTCGATGTTCTG	Yuan et al. (2010)
AHGA140609	GGGCTTCTAGTGATGGTGGA	CACGTCGAAGTTCGTCAAAA	Zhou et al. (2016)
AHGA176210	GAAAGTGACGGAAGGACCAA	TTGATGTGTCTTCGAGTTGAAA	Zhou et al. (2016)
AHGA361704	TTTTCCCAAGCCTTATGCAG	GTCACCAGGTTGACCATTGA	Zhou et al. (2016)
AHGA364896	TCTCAACACCAACCGATGAA	ACCTGATAAAAGTGGACGGC	Zhou et al. (2016)

## Sheet: Table S3
Table S3 Genotyping data of the 185 newly genotyped SSR loci in the RIL population
Nr	Locus	Classification	1	2	3	4	5	6	7	8	9	10	11	12	13	14	15	16	17	18	19	20	21	22	23	24	25	26	27	28	29	30	31	32	33	34	35	36	37	38	39	40	41	42	43	44	45	46	47
(Individual:)			QT1729	QT1730	QT1731	QT1732	QT1733	QT1734	QT1735	QT1736	QT1737	QT1738	QT1739	QT1740	QT1741	QT1742	QT1743	QT1744	QT1745	QT1746	QT1747	QT1748	QT1749	QT1750	QT1751	QT1752	QT1753	QT1754	QT1755	QT1756	QT1757	QT1758	QT1759	QT1760	QT1761	QT1762	QT1763	QT1764	QT1765	QT1766	QT1767	QT1768	QT1769	QT1770	QT1771	QT1772	QT1773	QT1774	QT1775
1	AC2B03	(a,h,b)	a	a	b	b	a	b	a	b	a	a	a	h	a	b	b	a	h	a	b	a	a	a	b	b	a	a	a	a	b	b	b	a	b	a	-	a	b	b	a	a	b	b	-	b	b	h	a
2	AC2C05	(a,h,b)	b	a	b	a	b	b	a	a	b	b	b	a	a	a	a	b	a	b	h	a	b	-	b	b	b	b	h	-	a	a	a	a	b	-	a	b	b	b	a	b	a	a	b	a	a	a	b
3	Ad02A10035	(a,h,b)	b	b	b	a	h	a	b	b	b	b	a	b	b	b	a	h	b	b	h	a	b	b	b	b	a	b	b	a	a	a	b	b	a	a	-	b	h	b	b	a	a	a	b	b	a	a	b
4	Ad02A10793	(a,h,b)	b	b	b	a	h	a	b	b	-	-	a	b	b	b	a	h	b	b	h	a	b	b	b	b	a	b	b	a	a	a	b	b	a	a	a	b	h	b	b	a	a	a	b	b	a	a	b
5	Ad02A11826	(a,h,b)	b	b	b	a	h	a	b	-	b	b	a	b	b	b	a	h	b	b	h	a	b	b	b	b	a	b	b	a	a	a	b	b	a	a	a	b	h	b	b	a	a	a	b	b	a	a	b
6	Ad02A12035	(a,h,b)	b	b	b	a	h	a	-	b	b	b	a	b	-	b	a	h	b	b	-	a	b	b	b	b	a	b	b	a	a	a	-	b	a	a	a	b	h	b	b	a	a	a	-	b	a	a	b
7	Ad02A14381	(a,h,b)	h	h	b	a	h	a	a	b	b	b	b	a	b	b	a	h	b	b	h	a	b	b	b	b	a	b	b	a	a	a	b	b	a	a	a	b	b	b	b	a	a	a	b	b	a	a	b
8	Ad02A15088	(a,h,b)	b	b	b	a	b	a	a	b	b	a	b	h	b	b	a	h	b	b	h	a	b	b	b	b	a	a	b	a	a	a	b	b	a	a	a	b	b	b	b	a	a	a	b	b	-	b	a
9	Ad02A15622	(a,h,b)	b	b	b	b	b	a	a	b	b	b	b	a	a	b	a	h	b	b	h	b	b	-	b	b	a	a	b	a	a	b	b	b	a	a	b	b	b	b	b	a	a	a	b	b	a	h	a
10	Ad02A15634	(a,h,b)	b	b	b	b	b	a	a	b	b	a	b	a	a	b	a	h	b	b	h	a	b	a	b	b	a	a	b	a	a	-	b	b	a	a	-	b	b	b	b	a	a	a	b	b	a	b	a
11	Ad02A1580	(a,h,b)	b	b	b	b	h	a	b	b	b	-	a	a	a	b	a	a	b	b	a	a	b	b	b	-	a	b	a	b	b	a	b	b	h	a	b	b	b	h	b	b	b	a	b	b	a	a	a
12	Ad02A16452	(a,h,b)	b	a	b	b	b	a	a	b	b	a	b	a	a	a	a	h	b	b	h	a	b	a	b	b	a	a	b	a	a	b	b	b	a	a	b	b	a	a	b	a	a	h	b	b	a	b	a
13	Ad02A2136	(a,h,b)	b	-	b	-	h	a	b	b	b	b	a	-	a	b	a	h	-	b	-	a	b	b	b	b	a	b	a	b	a	a	b	b	a	a	a	b	b	b	a	b	b	a	a	b	a	a	b
14	Ad02A5154	(a,h,b)	b	b	b	a	h	a	b	b	b	b	a	b	b	b	a	h	b	b	h	a	b	b	b	b	a	b	a	a	a	a	b	b	a	a	a	b	-	b	b	a	a	a	b	a	a	h	b
15	Ad02A5633	(a,h,b)	b	b	b	a	h	a	b	b	b	b	a	b	b	b	a	h	b	b	h	a	b	b	b	b	a	b	a	a	a	a	b	b	a	a	-	b	h	b	b	a	a	a	b	a	a	a	b
16	Ad02A625	(a,h,b)	a	b	b	b	a	a	b	b	b	b	h	a	a	a	a	b	h	b	a	a	b	b	b	b	b	a	a	b	h	a	a	-	-	a	b	b	b	a	b	a	b	a	a	b	a	a	a
17	Ad02A8232	(a,h,b)	b	b	b	a	h	a	b	b	b	b	a	b	b	b	a	h	b	b	h	a	b	b	b	b	a	b	b	a	a	a	b	b	a	a	a	b	h	b	b	a	a	a	b	b	a	a	b
18	Ad04A5916	(a,h,b)	b	a	a	a	h	b	a	b	a	a	a	b	b	a	b	b	b	h	b	a	b	b	b	a	a	b	b	b	a	a	b	a	a	a	b	b	a	b	b	b	b	a	b	a	a	h	b
19	Ad05A18453	(a,h,b)	b	b	b	b	a	b	a	b	b	a	a	h	b	h	b	h	b	b	a	b	b	b	b	a	h	b	h	a	a	a	a	b	a	b	b	a	b	b	b	a	b	a	a	b	a	b	a
20	Ad05A18569	(a,h,b)	b	b	b	-	a	b	a	b	-	a	a	h	b	a	b	a	b	b	a	b	b	b	b	a	a	b	h	a	a	a	a	h	a	h	b	a	b	b	b	a	b	a	a	b	a	b	a
21	Ad05A19382	(a,h,b)	a	b	b	b	b	b	b	b	b	a	a	b	b	h	b	a	b	b	a	b	b	b	-	a	a	b	b	a	a	a	b	b	a	b	a	a	b	b	a	a	b	a	a	b	a	a	a
22	Ad05A19999	(a,h,b)	a	b	b	b	a	b	b	b	a	b	a	b	b	b	b	a	b	b	a	b	b	b	a	a	a	a	a	a	a	a	b	b	a	b	a	a	b	b	a	a	b	a	a	b	a	a	a
23	Ad05A20012	(a,h,b)	b	b	b	b	h	b	b	b	a	b	a	b	b	b	b	b	b	b	a	b	b	b	a	a	a	a	h	a	a	a	b	b	a	b	a	a	b	b	a	a	-	a	a	b	a	a	a
24	Ad05A20509	(a,h,b)	b	b	b	b	a	a	b	a	a	b	b	b	a	b	b	a	b	b	a	b	b	b	b	a	b	a	a	a	a	a	b	a	a	b	a	a	-	b	a	a	b	b	a	b	a	a	a
25	Ad05A20643	(a,h,b)	b	b	-	b	a	a	b	a	a	b	b	b	a	b	b	a	b	b	a	b	b	b	b	a	b	a	a	a	a	a	b	a	a	b	a	a	b	b	a	a	b	a	a	a	a	a	a
26	Ad09A10442	(a,h,b)	a	a	a	a	a	a	h	a	a	b	b	a	b	a	b	-	b	a	a	a	a	a	a	b	h	a	a	b	b	a	a	a	b	a	b	a	a	b	a	b	a	b	b	-	a	b	a
27	Ad09A6009	(a,h,b)	a	a	a	a	a	a	h	a	b	b	b	a	b	a	b	b	b	a	a	a	a	b	a	b	h	a	a	b	b	a	b	a	b	a	b	a	a	b	a	b	a	b	b	a	a	b	a
28	Ad09A6200	(a,h,b)	h	a	a	a	a	a	h	a	a	b	b	a	b	a	b	b	b	a	a	a	a	b	a	b	a	a	a	b	b	a	a	a	b	a	b	a	a	b	a	b	a	b	b	a	a	b	-
29	Ad09A6407	(a,h,b)	a	a	a	a	a	a	h	a	a	b	b	a	b	a	b	b	b	a	a	a	a	a	a	b	h	a	a	b	b	a	a	a	b	a	b	a	a	b	a	b	a	b	b	a	a	b	a
30	Ad09A6594	(a,h,b)	a	a	a	a	a	a	h	a	a	b	b	a	b	a	b	b	b	a	a	a	a	a	a	b	h	a	a	b	b	a	a	a	b	a	b	a	a	b	a	b	a	b	b	a	a	b	a
31	Ad09A6867	(a,h,b)	a	a	a	a	a	a	h	a	a	b	b	a	-	a	-	-	b	a	a	a	a	a	a	b	h	a	a	b	b	a	a	a	b	a	b	a	a	b	a	b	a	b	b	a	a	b	a
32	Ad09A6926	(a,h,b)	a	a	a	a	a	-	h	a	-	b	-	a	b	a	b	b	b	a	a	a	a	a	a	b	h	a	a	b	b	a	a	a	b	a	b	a	a	b	a	b	a	b	b	a	a	b	a
33	Ad09A7251	(a,h,b)	a	h	a	a	a	a	h	a	a	b	b	a	b	a	b	b	b	a	a	a	a	a	a	b	h	a	a	b	b	a	a	a	b	a	b	a	a	b	a	b	a	b	b	a	a	b	a
34	Ad09A7320	(a,h,b)	a	a	a	a	a	a	h	a	a	b	b	a	b	a	b	b	b	a	a	a	a	a	a	b	h	a	a	b	b	a	a	a	b	a	b	a	a	b	a	b	a	b	b	a	a	b	a
35	Ad10A10660	(a,h,b)	b	b	b	b	a	b	b	a	a	b	b	a	b	b	b	b	a	a	a	b	a	a	a	b	a	a	-	b	a	a	b	b	a	a	b	a	b	b	b	a	a	a	a	a	a	-	a
36	Ad10A11174	(a,h,b)	b	b	b	b	a	b	b	a	h	b	b	a	b	b	b	b	a	a	a	b	a	a	a	b	a	a	b	b	a	a	b	b	a	a	b	a	b	b	b	a	a	a	a	a	a	a	a
37	Ad10A12707	(a,h,b)	b	b	b	b	a	b	b	a	h	b	b	a	b	b	b	b	a	a	a	b	a	a	a	b	a	a	b	b	a	a	b	b	a	a	b	a	b	b	b	a	a	a	a	a	a	a	a
38	Ad10A12959	(a,h,b)	b	b	b	b	a	b	b	h	h	b	-	a	b	b	b	b	h	a	h	b	a	a	h	b	h	a	b	b	h	h	b	b	h	a	b	a	b	b	b	a	h	h	a	h	h	h	a
39	Ad10A15947	(a,h,b)	b	h	a	b	a	b	b	a	a	b	b	a	b	b	b	b	a	a	a	b	a	a	a	a	a	a	b	b	a	a	b	b	a	a	b	a	b	b	b	a	a	a	a	a	a	b	a
40	Ad10A2936	(a,h,b)	b	b	b	b	a	b	b	-	a	b	a	a	b	b	b	a	a	-	b	b	a	a	b	b	a	a	b	b	a	a	b	b	a	b	a	a	b	a	b	a	-	a	b	a	b	a	a
41	Ad10A4118	(a,h,b)	b	b	b	b	a	b	b	a	a	b	b	a	b	b	b	a	a	a	b	b	a	a	a	b	a	a	b	b	a	a	b	b	a	a	b	a	b	b	b	a	a	a	a	a	-	a	a
42	Ad10A5855	(a,h,b)	h	h	h	b	a	b	h	a	-	b	-	a	b	-	b	a	-	-	h	-	a	-	a	b	a	a	b	b	-	-	-	h	-	a	b	a	a	h	a	a	-	-	a	a	-	-	-
43	Ad10A5892	(a,h,b)	b	b	b	b	a	b	b	a	a	b	b	a	b	b	b	a	a	a	b	b	a	a	a	b	a	a	b	b	a	a	b	b	a	a	b	a	b	b	b	a	a	a	a	a	a	a	a
44	Ad10A5961	(a,h,b)	b	b	b	b	a	b	b	a	a	b	b	a	b	b	b	a	a	a	b	b	a	a	a	b	a	a	b	b	a	a	b	b	a	a	b	a	b	b	b	a	a	a	a	a	a	a	a
45	Ad10A6092	(a,h,b)	b	b	b	b	a	b	-	a	h	b	b	a	b	b	b	b	a	a	a	b	a	a	a	b	a	a	b	b	-	a	b	b	a	a	b	a	b	b	b	a	a	a	a	a	a	a	a
46	Ad91I24	(a,h,b)	a	a	a	a	a	a	b	a	a	b	b	-	b	a	b	b	b	a	a	a	a	a	a	b	b	a	a	b	b	a	a	a	b	a	b	a	a	b	a	b	a	b	b	a	a	b	a
47	AGGS0050	(a,h,b)	a	-	-	-	a	-	-	b	a	b	a	a	b	b	b	b	b	b	-	a	b	b	b	b	a	b	b	a	a	a	a	b	a	b	b	b	a	b	a	b	-	a	-	a	-	a	a
48	AGGS0290	(a,h,b)	a	b	b	a	b	a	b	b	b	a	a	a	b	b	a	a	a	a	b	b	b	b	b	a	-	b	-	b	b	b	b	b	b	a	b	b	a	a	a	b	a	b	a	b	b	a	b
49	AGGS0389	(a,h,b)	a	a	a	a	a	a	-	a	b	-	b	a	b	a	-	b	b	a	a	a	a	b	-	b	b	a	a	a	b	a	-	a	b	b	b	a	a	b	a	b	a	b	-	a	a	b	a
50	AGGS0399	(a,h,b)	b	a	b	a	b	b	-	b	b	b	a	a	a	a	a	a	a	b	a	a	b	b	b	b	b	-	a	a	a	a	-	a	b	b	a	b	b	b	a	b	a	a	b	a	a	a	b
51	AGGS0627	(a,h,b)	a	a	b	b	a	b	a	b	a	a	a	a	a	b	a	a	h	a	b	a	a	a	b	b	a	a	a	a	b	b	b	a	b	a	b	h	b	a	a	a	h	b	a	b	b	h	a
52	AGGS0679	(a,h,b)	b	b	b	a	h	a	b	b	b	b	a	b	b	b	a	h	b	b	h	a	b	b	b	b	a	b	b	a	a	a	b	b	a	a	a	b	a	b	b	a	a	a	b	b	a	a	b
53	AGGS0738	(a,h,b)	a	a	a	h	b	b	b	b	b	h	a	b	b	a	a	h	-	a	a	b	b	-	b	a	b	a	a	a	a	h	a	a	b	-	b	b	a	b	a	b	a	a	a	b	b	a	a
54	AGGS0758	(a,h,b)	a	b	a	a	b	b	b	b	b	a	a	a	b	b	a	a	a	a	a	b	b	-	a	a	b	b	a	a	b	b	a	b	a	-	a	-	a	a	b	b	b	b	b	b	a	b	b
55	AGGS0930	(a,h,b)	a	b	b	a	b	a	b	b	b	b	a	a	b	b	a	a	a	a	b	h	b	a	a	a	b	b	a	a	b	a	a	b	b	a	b	b	a	a	b	a	a	b	a	a	a	b	b
56	AGGS0949	(a,h,b)	a	a	a	a	a	a	a	b	a	b	a	a	a	b	a	b	b	a	a	a	b	b	a	b	a	a	a	b	b	a	a	b	b	a	b	b	a	b	b	b	b	b	a	a	b	b	b
57	AGGS1039	(a,h,b)	a	a	b	b	a	b	a	b	a	b	a	b	b	b	b	b	b	b	b	a	b	b	b	b	b	b	b	a	a	a	a	b	a	b	a	b	a	b	a	b	b	a	a	a	b	a	a
58	AGGS1076	(a,h,b)	a	a	b	b	a	b	a	b	a	b	a	a	a	a	a	a	b	a	a	a	a	a	b	b	a	a	a	a	b	b	b	b	b	a	a	h	b	a	a	a	h	b	a	b	b	a	a
59	AGGS1085-1	(a,h,b)	a	a	b	a	b	b	b	a	b	b	b	a	a	h	a	b	a	b	h	a	b	b	b	b	b	b	h	h	a	a	a	a	b	b	a	b	b	b	a	b	a	a	b	a	a	a	b
60	AGGS1085-2	(a,h,b)	b	b	b	a	h	a	b	b	b	b	a	b	a	b	a	h	b	b	h	a	b	b	b	b	a	b	a	a	a	a	b	b	a	a	a	b	h	b	a	a	a	a	b	b	a	b	b
61	AGGS1091	(a,h,b)	a	-	-	-	a	-	-	-	a	-	a	b	b	-	b	b	-	-	-	a	b	b	b	b	a	b	-	a	a	a	a	b	a	b	b	b	a	b	a	-	b	a	a	a	h	a	a
62	AGGS1093	(a,h,b)	a	a	a	b	a	a	-	b	b	b	a	b	-	b	b	b	b	b	-	b	a	b	a	b	b	a	b	b	b	b	-	b	a	b	a	b	a	h	b	b	b	a	a	a	b	b	a
63	AGGS1102	(a,h,b)	b	b	h	b	a	a	b	a	b	b	b	a	b	a	b	a	b	b	a	h	b	h	b	b	b	b	a	b	-	a	a	a	b	a	b	b	a	b	a	a	a	b	b	a	a	a	a
64	AGGS1118	(a,h,b)	a	a	b	b	a	b	a	b	a	a	a	a	a	b	a	-	h	a	b	a	a	a	b	b	a	a	a	a	b	b	b	a	b	a	a	b	-	a	a	a	h	b	-	b	b	b	a
65	AGGS1124	(a,h,b)	a	a	b	b	a	b	a	b	a	a	a	a	a	b	a	h	-	a	b	a	a	a	b	b	a	a	a	a	b	b	b	a	b	a	a	h	b	a	a	a	h	b	a	b	b	h	a
66	AGGS1128	(a,h,b)	a	a	a	a	a	a	h	a	a	b	b	a	b	a	b	b	b	a	a	a	a	a	a	b	h	a	a	b	b	a	a	a	b	a	b	a	a	b	a	b	a	b	b	a	a	b	a
67	AGGS1167	(a,h,b)	a	a	b	b	b	b	b	b	a	b	a	b	h	b	b	b	b	a	a	b	a	a	a	a	a	a	a	a	b	a	b	a	a	b	h	b	h	b	a	b	b	a	a	b	a	b	b
68	AGGS1183	(a,h,b)	a	a	b	b	a	b	a	b	a	a	a	a	b	b	a	b	b	b	b	a	a	a	a	a	a	b	a	a	a	a	b	a	b	a	a	b	b	b	a	a	a	b	b	b	a	a	a
69	AGGS1257	(a,h,b)	-	a	b	a	b	a	b	b	a	a	a	b	a	b	-	b	b	a	b	b	a	a	a	b	b	a	a	a	b	h	b	b	a	b	a	b	b	b	a	a	b	a	a	b	a	b	a
70	AGGS1301	(a,h,b)	b	b	b	b	a	b	b	a	a	-	b	a	b	b	b	a	a	a	b	b	a	a	a	b	a	a	b	b	a	a	b	b	a	a	b	a	b	b	b	a	a	a	a	a	a	a	a
71	AGGS1312	(a,h,b)	a	a	b	b	a	b	a	b	a	b	a	a	a	a	a	a	b	a	a	a	a	a	b	b	a	a	a	a	b	b	b	b	b	-	a	h	b	a	a	a	a	b	a	b	b	a	a
72	AGGS1342	(a,h,b)	a	b	a	a	b	b	b	b	b	a	a	a	b	b	a	a	a	a	a	h	b	a	a	a	b	b	a	a	b	b	a	b	h	a	b	b	a	a	b	b	h	b	b	b	a	b	b
73	AGGS1348	(a,h,b)	b	a	b	a	b	b	a	b	b	b	-	a	a	a	a	a	-	b	b	a	b	b	h	b	b	b	h	h	a	a	h	a	b	b	a	b	b	b	a	b	a	a	b	a	a	a	b
74	AGGS1370	(a,h,b)	b	a	b	-	-	a	b	b	b	a	b	a	b	b	b	a	b	a	b	a	b	h	b	b	b	-	a	a	b	a	-	a	b	a	b	b	a	b	b	-	b	a	b	b	a	a	h
75	AGGS1378	(a,h,b)	a	a	a	a	b	a	b	-	a	b	b	a	b	a	b	b	b	a	a	a	a	a	a	b	b	a	a	b	b	a	a	a	b	a	b	a	a	b	a	b	a	b	b	a	a	b	a
76	AGGS1399	(a,h,b)	a	a	b	a	b	b	a	a	b	b	b	a	a	a	a	b	a	b	h	a	b	b	b	b	b	b	h	-	a	a	a	a	b	b	a	b	b	-	a	b	a	a	b	-	a	a	b
77	AGGS1432	(a,h,b)	a	a	a	a	h	a	h	a	a	b	b	a	b	a	b	b	b	a	a	a	a	a	a	b	h	a	a	b	b	a	a	a	b	a	b	a	a	b	a	b	a	b	b	a	a	b	a
78	AGGS1450-1	(a,h,b)	a	-	b	b	a	a	a	-	a	b	a	b	b	b	b	b	b	b	h	a	b	b	b	h	b	a	b	a	a	a	a	b	a	b	a	b	a	h	a	b	b	a	a	a	b	h	a
79	AGGS1450-2	(a,h,b)	b	b	a	a	b	b	a	-	b	b	b	b	b	a	b	b	a	h	b	b	a	h	b	a	b	b	a	b	b	b	b	b	b	b	h	b	a	b	a	b	a	a	a	a	h	b	a
80	AGGS1458	(a,h,b)	a	a	-	a	h	b	a	b	a	b	a	b	b	a	b	a	b	b	b	a	b	a	a	a	a	b	b	b	a	a	b	a	a	a	a	b	a	b	h	b	b	a	a	a	a	h	b
81	AGGS1521	(a,h,b)	a	C	a	C	C	C	C	C	C	a	a	C	C	a	C	a	C	a	a	C	C	C	C	a	C	a	a	a	C	C	C	C	C	a	C	C	a	C	a	C	a	a	a	C	C	a	a
82	AGGS1538	(a,h,b)	b	a	a	h	a	a	b	b	a	a	b	-	a	b	b	b	a	b	a	a	b	b	b	b	b	b	a	b	a	b	b	b	b	b	b	b	b	b	-	a	b	a	a	b	b	b	a
83	AGGS1586	(a,h,b)	a	a	b	b	b	b	a	b	a	a	a	b	a	a	b	a	a	a	b	a	b	a	b	b	b	a	a	a	b	b	b	b	h	b	a	a	a	a	a	a	a	a	a	h	b	b	b
84	AGGS1729	(a,h,b)	a	a	b	b	a	-	-	b	a	b	a	a	a	a	-	a	b	a	a	a	-	a	b	b	a	a	-	a	b	a	a	a	-	a	b	b	b	-	-	a	h	-	a	b	b	a	a
85	AGGS1788	(a,h,b)	a	a	a	a	a	a	b	a	b	b	b	a	b	a	b	b	b	a	a	a	a	b	a	b	a	-	a	-	b	a	a	a	b	b	b	a	a	b	-	b	a	b	b	a	a	b	a
86	AGGS2195	(a,h,b)	a	a	b	a	b	b	a	a	b	b	b	-	a	a	a	b	a	b	b	a	b	b	b	b	b	b	b	b	a	a	a	a	b	b	a	b	b	b	a	b	a	a	b	a	a	a	b
87	AGGS2332	(a,h,b)	a	a	b	a	b	b	b	a	b	b	b	a	a	h	a	b	a	b	a	a	b	b	b	b	b	b	a	-	a	a	a	a	b	b	a	b	b	b	a	b	a	a	b	a	a	a	b
88	AGGS2364	(a,h,b)	a	b	b	b	b	b	a	b	a	b	a	b	h	b	a	b	a	b	a	b	b	a	a	a	a	a	a	-	b	a	b	a	a	a	h	b	h	b	a	b	b	b	a	b	a	b	h
89	AGGS2388	(a,h,b)	a	b	b	b	b	-	b	b	a	b	b	a	a	a	a	b	h	b	a	a	b	b	b	b	b	a	a	b	h	a	b	a	a	a	a	b	a	a	b	b	b	a	b	b	a	a	b
90	AGGS2390	(a,h,b)	a	b	a	a	b	b	b	b	b	a	a	a	b	b	a	a	a	a	a	h	b	a	a	a	b	b	a	a	b	b	a	b	a	a	b	b	a	a	b	b	b	b	b	b	a	b	b
91	AGGS2407	(a,h,b)	a	a	b	b	a	b	a	b	a	a	a	a	a	b	a	a	h	a	b	a	a	a	b	b	a	a	a	a	b	-	b	a	b	-	a	h	b	a	a	a	h	b	a	b	b	h	a
92	AGGS2468	(a,h,b)	a	a	b	a	a	a	a	a	a	b	a	a	a	b	b	b	a	a	a	b	b	a	a	a	a	a	a	a	b	a	b	a	b	a	a	b	b	b	b	a	b	b	a	b	a	b	b
93	AH26	(a,h,b)	b	a	b	a	b	b	a	b	b	b	b	a	a	a	a	a	a	b	h	a	b	b	b	b	b	b	h	h	a	a	h	a	b	b	a	b	b	b	a	b	a	a	b	a	a	a	b
94	AHGA140609	(a,h,b)	b	b	b	a	b	a	b	b	b	b	a	b	a	b	a	b	b	b	a	a	b	b	b	b	a	b	a	a	a	a	b	b	a	a	a	b	-	b	a	a	a	a	b	b	a	b	b
95	AHGA176210	(a,h,b)	b	a	a	a	-	b	a	b	b	b	a	b	b	a	b	a	b	b	b	a	b	b	b	a	a	b	b	b	a	a	b	a	a	a	b	b	a	b	b	b	b	a	b	-	a	h	b
96	AHGA364896	(a,h,b)	a	a	a	a	a	a	b	a	a	b	b	a	b	a	b	b	b	a	a	a	a	a	a	b	h	a	a	b	b	a	a	a	b	a	b	a	a	b	a	b	a	b	b	a	a	b	a
97	AHGA361704	(a,h,b)	a	a	C	C	C	C	a	C	a	a	C	C	C	C	a	C	C	C	a	a	a	a	a	a	a	a	a	a	C	a	C	a	a	a	a	C	a	C	a	a	a	C	C	-	C	a	a
98	AHGS0202	(a,h,b)	b	a	b	b	a	a	b	b	b	a	b	a	b	b	b	a	b	a	b	a	b	a	b	b	b	a	a	a	b	a	b	a	b	a	b	b	a	b	b	a	b	a	b	b	a	a	h
99	AHGS0228	(a,h,b)	b	a	b	b	a	a	b	b	b	a	-	a	b	b	b	a	b	a	b	a	b	a	b	b	b	a	a	a	b	a	b	a	b	a	b	b	a	b	b	a	b	a	b	b	a	a	a
100	AHGS0288	(a,h,b)	b	a	b	b	a	a	b	b	b	a	b	a	b	b	b	a	b	a	b	a	b	h	b	b	b	a	a	a	b	a	b	a	b	a	b	b	a	b	b	a	b	a	b	b	a	a	h
101	AHGS0369	(a,h,b)	a	b	b	b	a	b	a	b	a	b	a	b	b	b	b	b	b	b	b	a	b	b	b	b	a	b	b	a	a	a	a	b	a	b	b	b	a	b	a	b	h	a	a	a	b	a	a
102	AHGS0429	(a,h,b)	b	a	b	a	b	b	a	b	b	b	b	a	a	a	a	a	a	b	h	a	b	b	-	b	b	b	h	h	a	a	h	a	b	b	a	b	b	b	a	b	a	a	b	a	a	a	b
103	AHGS0599	(a,h,b)	a	a	a	h	b	b	b	b	b	a	a	b	b	a	a	a	b	a	a	b	b	b	b	a	b	a	a	a	b	h	-	h	b	h	b	b	a	b	a	b	-	a	a	b	b	a	a
104	AHGS0798	(a,h,b)	a	a	-	-	a	a	a	-	a	-	a	b	a	-	b	b	-	-	a	a	b	b	b	b	b	b	-	a	a	a	a	b	a	b	a	b	a	b	a	-	b	a	a	a	b	a	a
105	AHGS1163	(a,h,b)	-	b	b	-	b	a	-	b	b	b	a	-	b	b	a	b	-	b	b	a	b	b	b	-	a	b	b	a	a	a	b	-	a	a	a	-	b	b	-	a	a	a	b	-	a	a	b
106	AHGS1183	(a,h,b)	a	a	b	b	a	b	a	-	a	b	a	b	a	b	a	b	-	b	b	b	b	a	a	a	a	a	-	a	b	a	b	a	a	a	a	b	h	b	b	-	b	-	a	b	a	b	b
107	AHGS1296	(a,h,b)	h	a	a	a	a	b	-	a	a	b	b	b	b	b	a	a	a	a	b	a	a	b	b	b	a	b	b	a	b	a	a	b	a	b	b	a	a	a	a	a	h	h	-	a	a	a	b
108	AHGS1366	(a,h,b)	a	b	b	b	b	b	a	-	b	a	a	a	b	-	b	-	-	-	b	a	b	b	-	b	h	b	-	b	b	a	b	a	b	a	h	a	b	h	a	-	a	b	b	a	b	b	a
109	AHGS1374	(a,h,b)	b	b	b	a	b	a	b	h	b	b	b	b	b	b	a	a	b	b	a	b	b	b	b	b	a	b	b	a	a	a	b	b	b	a	a	b	a	b	b	a	a	a	b	b	a	a	b
110	AHGS1479	(a,h,b)	a	a	b	a	b	a	a	b	a	h	b	a	a	-	a	a	b	a	a	a	a	b	b	b	b	a	b	a	a	a	a	a	b	a	b	b	b	b	a	a	b	b	b	a	a	a	b
111	AHGS1602	(a,h,b)	a	a	b	-	-	b	a	b	a	b	-	a	a	a	a	a	b	a	a	a	a	a	b	b	a	a	a	a	b	b	b	a	b	a	a	a	b	a	a	a	a	b	a	b	b	a	a
112	AHGS1617	(a,h,b)	b	a	b	b	a	a	b	a	b	a	b	a	b	b	b	a	b	b	a	a	b	a	b	b	b	b	a	b	b	a	b	a	b	a	b	b	a	b	a	a	b	a	a	b	b	a	a
113	AHGS1672	(a,h,b)	a	a	a	h	a	a	b	b	h	a	b	a	a	b	b	b	a	a	a	h	b	a	b	a	a	b	a	b	a	h	b	b	a	b	b	b	h	a	b	a	a	a	a	b	h	a	a
114	AHGS1683	(a,h,b)	a	a	a	a	h	a	h	a	b	b	b	a	b	a	-	b	b	a	a	a	a	b	a	b	b	a	a	b	b	a	a	a	b	b	b	a	a	b	a	b	a	b	b	a	a	b	a
115	AHGS1696	(a,h,b)	a	a	b	b	a	-	a	b	a	a	a	a	a	b	a	a	h	a	b	a	a	a	b	b	a	a	a	a	b	b	b	a	b	-	a	h	b	a	a	a	h	b	a	b	b	h	a
116	AHGS1727	(a,h,b)	b	b	a	-	b	b	h	a	a	b	-	b	b	b	b	b	b	b	b	b	a	h	b	a	-	b	b	a	h	a	b	b	b	h	b	b	a	b	h	b	a	a	b	a	a	b	a
117	AHGS1943	(a,h,b)	a	a	b	b	a	h	a	b	a	b	a	a	b	b	b	b	b	b	b	a	b	-	-	b	a	b	b	a	a	a	a	b	a	b	b	b	a	b	a	b	h	a	a	a	h	-	-
118	AHGS1961	(a,h,b)	a	a	b	b	a	b	b	b	a	a	a	b	b	b	b	a	h	a	b	a	a	a	b	b	a	a	a	b	b	b	b	a	b	a	a	a	b	b	b	a	b	a	a	b	b	b	a
119	AHGS2079	(a,h,b)	a	a	b	-	b	b	a	a	-	b	b	a	a	a	a	b	a	b	h	a	b	b	b	b	b	b	h	h	a	a	a	a	b	b	a	b	b	b	a	-	a	a	b	a	a	a	b
120	AHGS2539	(a,h,b)	b	b	b	b	b	-	-	-	-	a	-	b	a	-	b	-	a	-	a	a	a	-	a	a	b	a	b	-	a	a	b	a	-	a	b	b	a	a	b	b	h	-	b	-	-	b	a
121	AHGS2550	(a,h,b)	b	a	b	b	a	a	b	a	b	b	b	a	b	b	b	a	b	b	a	h	b	a	b	b	b	b	a	b	b	a	b	a	b	a	b	b	a	b	a	a	b	a	a	b	b	a	a
122	AhM054	(a,h,b)	a	a	b	a	b	a	a	b	a	h	b	a	a	-	a	b	b	a	a	h	h	b	b	b	b	a	b	a	a	a	a	a	b	a	b	b	b	b	a	-	b	b	b	a	a	h	b
123	Ai02B13600	(a,h,b)	b	a	h	a	b	b	a	b	b	b	b	a	a	a	a	a	a	b	h	a	b	b	b	b	b	b	h	h	a	a	b	a	b	b	a	b	b	b	a	b	a	a	b	a	a	a	b
124	Ai02B14963	(a,h,b)	b	a	b	a	b	b	a	b	b	b	b	a	a	a	a	a	a	a	h	a	b	b	b	b	b	b	h	h	a	a	h	a	b	b	a	b	b	b	a	b	a	a	b	a	a	a	b
125	Ai02B3770	(a,h,b)	a	a	b	a	b	h	b	a	b	b	b	a	a	h	a	b	a	b	b	a	b	b	a	b	b	b	h	h	a	a	h	a	b	b	a	b	h	b	a	b	a	a	b	a	a	a	b
126	Ai02B4283	(a,h,b)	a	b	b	a	b	h	b	a	b	b	b	a	a	h	a	b	a	b	h	a	b	b	b	b	b	b	h	h	a	a	a	a	b	-	a	b	b	b	a	b	a	a	b	a	a	a	b
127	Ai02B5475	(a,h,b)	a	a	b	a	b	b	b	a	b	b	a	a	a	h	a	b	a	b	h	a	b	b	b	b	b	b	h	h	a	a	a	a	b	b	a	b	b	b	a	b	a	a	b	a	a	a	b
128	Ai02B7519	(a,h,b)	a	a	b	a	b	b	a	a	b	-	b	a	a	a	a	b	a	b	h	a	b	b	b	b	b	b	-	-	a	a	a	a	b	b	a	b	-	b	a	-	a	a	b	a	a	a	b
129	Ai02B7856	(a,h,b)	b	a	b	a	b	b	a	a	b	b	b	a	a	a	a	b	a	b	b	a	b	b	b	b	b	b	a	a	a	a	a	a	b	b	a	b	b	b	a	b	a	a	b	a	a	a	b
130	Ai02B8213	(a,h,b)	a	a	b	a	b	a	a	a	h	h	b	a	a	a	b	a	a	b	h	h	b	b	a	b	b	a	a	a	a	a	h	h	b	b	a	b	b	b	a	b	a	a	h	a	a	a	b
131	Ai02B8571	(a,h,b)	b	a	b	a	b	b	a	a	b	b	b	a	a	a	a	b	a	b	h	a	b	b	b	b	b	b	h	h	a	a	a	a	b	b	a	b	b	b	a	b	a	a	b	a	a	a	b
132	Ai02B8654	(a,h,b)	b	a	b	a	b	b	a	a	b	b	b	a	a	a	a	b	a	b	h	a	b	b	b	b	b	b	h	h	a	h	a	a	b	b	a	b	b	b	a	b	a	a	b	a	a	a	b
133	Ai02B9273	(a,h,b)	b	a	b	a	b	b	a	b	b	b	b	a	a	a	a	a	a	b	h	a	b	b	b	b	b	b	h	h	a	a	a	a	b	b	a	b	b	b	a	b	a	a	b	a	a	a	b
134	Ai05B32361	(a,h,b)	a	a	b	b	a	b	a	b	a	a	h	a	b	b	a	b	b	b	b	a	a	a	a	a	a	-	a	a	b	a	b	-	b	a	a	b	b	b	a	a	a	b	b	b	a	a	a
135	Ai06B12704	(a,h,b)	a	a	b	b	a	a	a	b	b	b	a	b	b	b	b	b	b	a	a	a	b	b	b	b	b	b	b	a	a	a	a	b	a	b	a	b	a	a	a	b	b	a	a	a	b	h	a
136	Ai06B24907	(a,h,b)	a	a	b	b	a	a	a	b	a	b	a	b	b	b	-	b	b	b	a	a	b	b	-	b	b	b	b	a	a	a	a	b	a	b	a	b	a	b	a	b	b	a	a	a	b	a	a
137	Ai06B25228	(a,h,b)	a	a	b	b	a	a	a	b	-	b	-	b	b	b	b	b	b	b	b	h	b	b	b	b	b	b	b	a	a	a	a	b	a	b	a	b	a	b	a	b	b	a	a	a	b	a	a
138	Ai06B26197	(a,h,b)	a	a	b	b	a	b	a	b	a	b	a	b	b	b	b	b	b	b	b	a	b	b	b	b	b	b	b	a	a	a	a	b	a	b	a	b	-	b	a	b	b	a	a	a	b	a	a
139	Ai06B26325	(a,h,b)	a	a	b	b	a	b	a	b	a	b	a	b	b	b	b	b	b	b	b	a	b	b	b	b	a	b	b	a	-	a	a	b	a	b	a	b	a	b	a	b	b	a	a	a	b	a	a
140	Ai06B26567	(a,h,b)	a	a	b	b	a	b	a	b	a	b	a	a	b	b	b	b	b	b	b	a	b	b	b	b	a	b	b	a	a	a	a	b	-	b	b	b	a	b	a	b	b	a	a	a	h	a	a
141	Ai06B26944	(a,h,b)	a	a	b	b	a	b	a	b	a	b	a	a	b	b	b	b	b	b	b	a	b	b	b	b	a	b	b	a	a	a	a	b	a	b	b	b	a	b	a	b	h	a	a	a	h	a	a
142	Ai06B28879	(a,h,b)	b	b	b	b	a	b	a	b	a	b	a	b	b	a	b	b	b	b	b	a	b	b	b	a	b	b	a	a	a	a	b	a	b	b	b	a	b	a	b	h	a	a	a	b	a	a	b
143	Ai06B7451	(a,h,b)	a	a	b	b	a	a	a	h	b	a	a	a	b	b	b	b	b	b	h	a	b	b	b	b	b	b	b	a	a	a	a	b	a	b	a	b	a	h	b	a	b	a	a	a	b	h	a
144	Ai06B9167	(a,h,b)	a	a	b	b	a	-	a	b	b	b	a	b	b	b	b	b	b	b	h	a	b	b	b	b	b	a	b	a	a	a	a	b	a	b	a	b	a	a	b	b	b	a	a	a	b	a	a
145	Ai07B24205	(a,h,b)	a	a	b	a	b	a	a	b	a	h	b	a	a	a	a	h	b	a	a	h	a	b	b	b	b	a	b	a	a	a	a	a	b	a	b	b	b	b	a	h	b	b	b	a	a	h	b
146	Ai07B24399	(a,h,b)	a	a	b	a	b	a	a	b	a	h	b	a	a	a	a	h	b	a	a	h	h	b	a	b	b	a	b	a	a	a	a	a	b	a	b	b	b	b	a	h	b	b	b	a	a	h	b
147	Ai07B24806	(a,h,b)	a	a	b	a	b	a	-	b	a	h	b	a	-	a	a	b	b	a	a	h	h	b	b	b	b	a	-	-	a	a	a	a	b	a	b	b	b	b	a	h	b	b	b	a	a	h	b
148	Ai07B25093	(a,h,b)	a	a	b	a	b	a	a	b	a	h	-	a	a	a	a	b	b	a	a	h	h	b	b	b	b	h	b	-	a	a	a	a	b	a	b	b	b	b	a	h	b	b	b	a	a	h	b
149	Ai07B25205	(a,h,b)	a	a	b	a	b	a	a	b	a	h	b	a	a	a	a	b	b	a	a	h	h	b	b	b	b	h	b	a	a	a	a	a	b	a	b	b	b	b	a	h	b	b	b	a	a	a	b
150	Ai07B27234	(a,h,b)	b	a	b	a	b	a	h	b	a	b	a	a	a	h	a	b	b	a	a	a	b	b	b	b	b	a	a	a	a	a	a	a	b	a	a	b	b	a	a	h	a	b	a	b	a	a	b
151	Ai07B27645	(a,h,b)	b	a	b	a	a	a	a	b	a	a	a	a	a	a	b	a	b	a	b	a	b	b	b	b	b	a	a	a	a	a	b	a	b	a	b	a	b	a	a	h	a	b	a	b	a	a	b
152	Ai07B3804	(a,h,b)	a	a	b	a	b	a	b	b	a	b	b	a	a	a	a	a	b	a	a	h	h	a	a	a	b	a	b	a	a	a	b	a	-	h	b	a	b	b	a	b	b	a	b	b	a	b	b
153	Ai08B12408	(a,h,b)	a	b	a	a	b	b	b	b	b	h	h	a	b	b	a	h	a	a	a	b	b	a	a	a	b	b	a	a	b	b	a	b	a	a	a	b	a	a	b	b	b	a	b	b	h	b	b
154	Ai08B14979	(a,h,b)	a	b	a	a	b	b	b	b	b	a	a	a	b	b	a	a	a	a	a	h	b	a	a	a	b	b	a	a	b	b	a	b	a	a	b	b	a	a	b	b	b	b	b	b	a	b	b
155	Ai08B16954	(a,h,b)	a	b	a	h	b	b	b	b	b	a	a	a	b	b	a	a	a	a	a	h	b	a	a	a	b	b	a	a	b	b	a	b	a	a	b	b	a	a	b	b	b	b	b	b	a	b	b
156	Ai08B17451	(a,h,b)	a	b	a	a	b	a	a	a	b	a	a	a	b	b	a	a	a	a	a	h	b	a	a	a	b	b	a	a	b	b	a	b	a	a	b	b	a	a	b	b	b	b	b	b	a	b	b
157	Ai08B20435	(a,h,b)	a	b	a	a	b	b	b	b	b	a	a	a	b	b	a	a	a	a	a	h	b	a	a	a	b	b	a	a	b	b	a	b	h	a	b	b	a	a	b	b	b	b	b	b	a	b	b
158	Ai08B22280	(a,h,b)	a	b	a	a	h	b	b	b	b	a	a	a	b	b	a	a	a	a	a	a	b	a	a	a	b	b	a	a	b	b	a	b	h	a	b	b	a	a	b	b	a	h	b	b	a	h	h
159	Ai08B22626	(a,h,b)	a	b	a	a	b	b	b	b	b	a	a	a	b	b	a	a	a	a	a	h	b	a	a	a	b	b	a	a	b	b	a	b	h	a	b	b	a	a	b	b	h	b	a	b	a	b	b
160	Ai08B2918	(a,h,b)	a	b	a	a	b	a	b	b	b	a	a	b	a	b	a	b	a	b	b	h	b	a	a	b	b	b	a	a	b	b	a	b	b	a	a	b	-	a	b	b	b	a	b	b	b	a	a
161	Ai08B5880	(a,h,b)	a	b	a	a	b	b	b	b	b	a	a	a	b	b	a	a	a	b	a	a	b	a	a	a	b	b	a	a	b	b	a	h	a	a	a	b	a	a	b	b	b	a	b	a	a	a	a
162	Ai08B8499	(a,h,b)	a	b	a	a	b	b	b	b	b	a	a	-	b	b	a	a	a	-	-	-	b	a	a	a	b	b	a	a	b	b	a	b	a	a	a	b	a	a	b	b	b	a	b	b	a	a	b
163	Ai10B10082	(a,h,b)	a	a	b	b	a	b	a	b	a	a	a	a	a	b	a	a	h	a	-	a	a	a	b	b	a	a	a	-	b	b	b	a	b	a	a	h	b	a	a	a	h	b	a	b	b	-	a
164	Ai10B12455	(a,h,b)	a	a	b	b	a	b	a	b	a	a	a	a	a	b	a	a	b	a	-	a	a	a	b	-	a	a	a	a	b	b	b	a	b	-	a	h	b	a	a	a	h	b	a	b	b	b	a
165	Ai10B9706	(a,h,b)	a	a	b	b	a	b	a	b	a	a	a	a	a	b	a	a	h	a	b	a	a	a	b	b	a	a	a	a	b	b	b	a	b	a	a	h	b	a	a	a	h	b	a	b	b	h	a
166	EM-142	(a,h,b)	b	a	a	b	b	a	a	b	b	b	b	a	b	a	b	a	b	b	a	b	b	b	b	b	b	a	b	b	a	a	a	a	a	a	b	a	b	a	a	a	a	b	b	a	a	a	a
167	EM-87	(a,h,b)	a	a	a	a	a	a	h	a	a	b	b	a	b	a	b	b	b	a	a	a	a	a	a	b	-	a	a	b	b	a	a	a	b	a	b	a	a	b	a	b	a	b	b	a	a	b	a
168	GM1918	(a,h,b)	b	b	b	b	a	a	a	b	b	a	b	a	a	b	b	b	a	a	a	a	b	b	a	b	b	b	b	a	a	a	b	a	a	a	b	b	a	a	b	b	h	a	a	b	a	b	a
169	GM1959	(a,h,b)	b	a	b	b	a	a	b	b	b	a	b	a	b	b	b	a	b	a	b	a	b	h	h	b	b	b	a	a	b	a	b	a	b	a	b	b	a	b	b	a	b	a	b	b	a	a	h
170	GNB155	(a,h,b)	b	a	a	a	b	b	a	b	b	b	a	b	b	a	b	a	b	b	b	a	b	b	b	a	a	b	b	b	a	a	b	a	a	a	b	b	a	b	b	b	b	a	b	a	a	b	b
171	GNB317	(a,h,b)	b	b	b	a	a	-	b	b	b	b	a	b	b	b	-	a	b	b	-	a	b	b	b	b	a	b	b	a	-	a	b	b	a	a	a	b	a	b	b	-	a	-	b	b	a	a	b
172	GNB352	(a,h,b)	a	a	-	-	-	-	-	a	a	b	b	a	-	a	b	-	b	a	a	a	a	a	a	b	a	a	a	b	b	a	a	a	b	a	b	a	a	b	a	b	a	b	a	a	a	b	a
173	GNB983	(a,h,b)	a	a	a	h	b	b	b	b	b	a	-	b	b	a	h	a	b	a	b	b	b	b	b	a	b	a	h	a	b	h	h	h	b	a	b	b	a	b	a	b	a	a	a	b	b	a	a
174	GNB99-1	(a,h,b)	b	b	b	a	a	a	b	b	b	b	a	b	b	b	a	b	b	b	h	a	b	b	h	b	a	b	a	a	a	a	b	b	a	a	a	b	h	h	b	a	a	a	b	a	a	h	b
175	GNB99-2	(a,h,b)	b	h	b	b	b	b	h	b	b	b	b	a	b	b	b	a	b	a	b	b	b	b	a	b	a	b	b	a	b	a	b	b	b	b	a	b	a	b	b	b	a	b	b	a	a	a	b
176	IPAHM75	(a,h,b)	b	b	a	b	a	b	b	a	b	b	b	a	b	b	b	-	a	a	a	b	b	a	a	b	a	a	b	b	a	a	b	b	a	a	b	b	b	b	b	h	a	a	a	a	a	b	a
177	PM675	(a,h,b)	a	a	b	b	a	b	a	b	a	a	a	-	a	b	a	a	b	a	b	a	a	a	b	b	b	a	a	a	b	b	b	a	b	a	a	a	b	a	a	a	h	b	a	b	b	a	a
178	POCR536	(a,h,b)	b	a	a	a	h	b	a	b	h	h	a	b	b	a	b	a	b	-	b	a	b	b	b	a	a	b	b	b	a	a	b	a	a	a	b	b	a	b	b	b	b	a	b	a	a	h	b
179	pPGPseq1B9-1	(a,h,b)	b	a	b	a	b	b	a	a	b	b	b	-	a	a	a	b	a	b	h	a	b	b	b	b	b	b	h	h	a	a	a	a	b	b	a	b	b	b	a	b	a	a	b	a	a	a	b
180	pPGPseq1B9-2	(a,h,b)	b	b	b	a	h	a	b	b	b	b	a	-	b	b	a	h	b	b	h	a	b	b	b	b	a	b	b	a	a	a	b	b	a	a	a	b	h	b	b	a	a	a	b	a	a	a	b
181	pPGPseq2G3	(a,h,b)	a	b	a	a	a	a	a	a	b	b	a	b	a	a	b	a	a	a	a	b	a	a	a	a	h	a	h	a	b	b	b	b	b	b	a	a	b	b	-	b	a	h	b	b	a	b	b
182	pPGSseq11H1-1	(a,h,b)	-	a	h	a	-	-	b	a	a	b	b	a	a	a	a	b	a	b	a	-	-	b	a	b	b	-	-	h	a	a	a	a	b	b	-	-	-	-	-	b	-	a	b	-	a	a	a
183	pPGSseq11H1-2	(a,h,b)	-	b	b	b	h	a	b	b	b	b	a	a	a	b	a	h	b	b	a	a	-	b	b	b	a	-	a	b	a	a	b	b	a	a	b	b	b	-	-	b	b	a	b	b	a	a	b
184	pPGSseq17F6	(a,h,b)	b	a	b	b	a	a	b	b	b	a	b	a	b	b	b	a	b	a	b	a	b	a	b	b	b	a	a	a	b	a	b	a	b	a	b	b	a	b	b	a	b	a	b	b	a	a	a
185	TC7A02	(a,h,b)	a	b	a	a	b	a	b	a	b	b	a	b	a	a	a	a	a	a	a	b	a	a	a	a	a	b	-	a	b	b	b	b	h	b	b	a	a	a	a	b	a	a	b	a	b	b	b
[truncated: 140 more columns]

## Sheet: Table S4
Table S4 Genetic linkage map constructed based on 1002 polymorphic SSR loci in the RIL population
-Chromosome A01	cM
AHGA147621	0
AGGS1578	2.087
AHGA147615	2.792
AGGS2247	3.407
AHGS1351	3.56
Ah3	4.11
Ai01B24617	5.01
AHGS2043	5.66
AhTE0571	12
TC3H02	17.687
Ad01A18976	25.076
pPGPseq3B5	26.466
AHGS1908	27.553
AHGS1724	31.211
AHGS1443	36.53
GM1971	40.709
AHGS1813	43.37
AGGS2728	44.825
AHGS2507	45.389
AHGS2019	46.276
AhTE0800	47.488
AHGS1713	47.842
AhTE0678	49.807
AHGS2429-2	52.511
Ad01A11348	53.021
Ad01A11177	53.541
AGGS0927	54.036
AGGS0300	54.751
GNB374	55.129
AHGA374249	55.454
Ad05A18337	56.094
AHGS1389	56.2
AGGS2023	56.844
Ad01A8152	57.279
ARS731	58.182
AGGS2701	58.527
AHGA164437	58.959
AHGA46533	59.307
AGGS2030	59.739
AHGS1910	60.057
AHGS1465	61.286
Ad01A5465	61.917
AGGS0060	62.81
AGGS1615	63.376
AHGA284837	63.93
AGGS0633	71.434
HAS0229	74.783
-Chromosome A02
AGGS0256	0
Ad02A16566	6.245
Ad02A16452	10.163
AT0181	15.659
Ad02A15622	19.318
Ad02A15634	19.676
AHGS1159	23.628
Ad02A15088	24.657
AGGS1472	25.299
AHGS0672	26.433
AGGS1319	28.046
AGGS1230	29.136
Ad02A14381	29.704
AGGS1000	30.365
AGGS2520	31.475
AHGS1374	32.606
AHGS1519	33.57
AHGS1163	33.867
AGGS0975	34.523
AGGS0679	35.353
AGGS1413	35.747
AGGS2305	36.055
Ad02A12035	36.455
Ad02A8048	36.904
Ad02A6461	37.044
Ad02A5861	37.363
Ad02A7118	37.406
Ad02A10035	37.475
Ad02A11826	37.499
Ad02A8232	37.506
Ad02A10118	37.548
Ad02A10793	37.595
AGGS2565	37.693
TC9B12	37.914
AHGS0655	38.157
pPGPseq1B9-2	38.5
AHGS1695	38.664
Ad02A5633	39.104
Ad02A5154	39.522
Ad02A5473	39.689
pPGSseq12E3	40.26
AHGS1495	40.495
pPGSseq11G7	41.381
GNB99-1	41.761
AGGS1085-2	42.446
AGGS1635-1	44.184
TC4F12	44.739
GNB317	44.978
Ad05A20462	46.04
AHGA140609	46.545
AHGA140591	47.63
AHGS1354	49.811
AHGA362499	53.816
Ad02A2136	57.631
GNB99-2	59.413
AGGS1404	60.148
pPGSseq11H1-2	60.368
Ad02A1580	66.653
Ad06A20587	68.965
Ad02A625-1	82.37
AGGS2511	85.053
AGGS1379	88.505
AhTE0661	90.128
AGGS2388	92.579
AGGS1575	96.993
-Chromosome A03
AGGS0138	0
AHGA96496	5.451
HAS0969	9.94
AHGA130094	19.401
AGGS0283	21.238
AHGA96464	23.408
IPAHM-93	23.41
AHGA96458	23.764
AGGS2419	28.381
AHGS1951	39.354
Ai124P23	42.237
AGGS1257	44.326
TC7E04	47.356
AGGS2022	51.098
AHGA62112	52.089
AHGA40112	53.248
EM-67	54.28
Ai03B20724	56.959
GNB167	57.721
AGGS0440	60.01
AHGS1847	63.348
Ad03A10896	63.808
AGGS1325	64.343
AGGS2571	65.209
Ad03A11194	65.407
GNB665	65.595
GM2402	65.948
AhTE0164	69.612
Ad03A9257	70.592
AGGS1167	71.553
AHGS1674	72.634
AGGS2364	77.097
AHGS1183	78.82
AHGA186261	79.935
Ad03A6776	84.531
Ad03A6363	86.408
AHGA54444	91.993
Ad03A5364	94.101
AGGS2468	99.929
TC1E06	102.56
Ad02A12962	112.2
Ad03A2259	116.911
AhTE0050	127.105
AHGS0235	131.867
-Chromosome A04
AGGS0291	0
AHGS1313	4.824
AGGS1326	7.74
AHGS1236	9.78
Ad04A5916	11.278
AGGS0042	12.311
GNB155	15.332
POCR536	16.013
AHGA36571	16.102
AHGA176210	16.534
AGGS0580	17.624
AHGA354335	21.39
AGGS1458	24.656
AHGS1143	27.16
AHGS2192	29.632
AGGS1398	32.183
-Chromosome A05
AHS2705	0
HAS1003	2.601
GM1890	3.153
Ad05A20137	6.2
Ad05A20130	9.33
Ad05A20089-1	9.817
GM1577-2	11.313
AGGS1403	12.903
AHGS2159	13.928
AHGS2408	15.354
AGGS2187	16.049
AHGS1806	16.514
AHGS2503	17.519
AHGS2534	18.404
AT0021	19.022
AHGA44691	19.689
AHGA44695	20.564
AHGA44686	21.076
AHGA44674-1	21.341
AGGS0738	21.925
Ad05A5618	22.39
Ah4-26	23.453
AHGS0599	24.154
AGGS2177	24.371
pPGSSeq11C8	24.872
AGGS2114	25.903
GNB983	26.331
AGGS1521	26.815
AGGS0964	28.394
AHGS1245	31.821
AGGS0280	32.208
AhTE0148	33.673
AGGS0999	35.65
AGGS0608	37.741
AhTE0278	39.234
Ad05A18334	42.869
Ad05A18492	49.454
AGGS2513	49.975
Ad05A18944	50.459
Ad05A18386	51.166
AhTE0470	51.901
Ad05A18214	52.271
Ad05A18569	53.534
Ad05A20117	54.092
Ad05A18404	55.167
Ad05A18453	55.288
Ad05A18558	55.619
Ad05A18695	56.322
Ad05A18734	56.723
Ad05A18845	57.185
Ad05A19124	58.048
Ad05A19096	58.097
Ad05A19190	58.111
Ad05A19142	58.13
Ad05A19203	58.453
AT0117	59.011
Ad05A18843	59.664
Ad05A19295	60.74
Ad05A19296	60.778
Ad05A19315	61.498
Ad05A19382	62.526
Ad05A19369	62.831
Ad05A19378	62.933
Ad05A19449	63.359
Ad05A19487	63.705
Ad05A19491	63.705
Ad05A19473	63.904
Ad05A19655	64.758
Ad05A20012	66.207
Ad05A20084	66.984
AHGS1413	67.756
Ad05A19999	68.533
AGGS0898	68.712
Ad05A20262	70.71
Ad05A20293-1	71.464
Ad05A20436	71.868
AHGA160418	72.283
Ad05A20394	72.936
Ad05A20509	73.33
Ad05A20396	73.991
Ad05A20456-1	74.343
Ad05A20461	74.666
Ad05A20433	74.907
Ad05A20570	75.586
Ad05A20511	75.772
Ad05A20499	75.977
Ad05A20650	76.368
Ad05A20655	76.565
Ad05A20782	76.934
Ad05A20769	77.01
Ad05A20835	77.105
Ad05A20801	77.266
Ad05A20907	77.484
Ad05A20785	77.751
Ad05A20767	78.171
Ad05A20734	78.936
Ad05A20875	79.97
Ad05A20643	80.515
Ad05A20464	84.862
Ai05B32370	90.333
AGGS2703	96.529
GM625	97.56
pPGPseq2D12B	115.065
Ai121G16	117.345
AGGS1933	124.755
-Chromosome A06
AGGS1552	0
AT0157	18.6
AHGS1375	32.489
AHGS1267	39.847
Ai06B21543	45.28
Ad06A17247	55.418
Ad06A16982	56.171
TC1A02	62.293
Ad06A14770	64.08
AGGS1773	64.852
AGGS2679	66.004
AGGS2018	66.197
AGGS1450-2	67.25
Ad06A11924	67.393
GNB523	67.643
AGGS1953	68.035
HAS0043	68.508
Ad06A10649	69.183
AHGA193642	69.914
AGGS1350	70.931
GNB877	71.427
TC7C06	72.123
AGGS1441	73.698
AGGS1479	75.441
AGGS0750	76.415
IPAHM-659	87.31
Ad05A19129-2	92.053
AGGS0705	102.689
-Chromosome A07
HAS1360	0
AGGS2289-2	1.494
AhTE0025	2.544
AHGS1836	8.214
pPGPseq2E6	10.882
Ad07A607	13.669
Ai07B1456	26.089
Ad07A2224	34.991
AHGS1912	44.733
AhTE0478	46.77
AHGA102053	48.683
GM1497	49.663
AHGS1296	51.126
AGGS1365	51.813
AGGS0987	54.901
AGGS2556	55.384
AGGS1392	57.689
Ad07A4990	58.319
AHGS2478	58.574
AGGS0187	59.502
AGGS1389-1	59.985
AHGS2413	60.871
AHGA65329	60.983
HAS0957-1	61.073
AHGA65330	61.147
AHGS2153	61.671
AHGS1475	61.972
AGGS1987	62.038
TC9C08	62.082
Ad05A20526	62.09
Ad07A9745	62.149
GM1990	62.188
AHGS1980	62.33
AHGA65328	62.455
AHGS1954	63.057
AHGA363105	63.437
AHGS1810	63.676
AHGS2621	64.656
AHGS2430	65.287
AGGS1315	66.519
Ad05A20456-2	67.117
AGGS0993	68.581
AGGS1162	68.914
TC41A10	69.396
AHGS1189	69.685
AHGS0147	70.908
AGGS2061	72.161
AGGS1585	73.205
AHGA373384	74.353
AGGS1662	75.576
AHGS2754	76.147
AGGS1123	78.012
AHGS2022	81.297
AHGS2298	83.443
AGGS1749	85.521
AHGS0274	86.348
AGGS0259	92.946
AHGS3163	94.976
AGGS2505	97.444
AGGS1586	117.255
-Chromosome A08
AHGS1578	0
AHGS1891	13.44
AGGS0400	17.054
AHGA7439	19.344
pPGPseq2A5	20.978
TC1E05	31.066
AGGS1383	34.175
AHGA301836	38.13
AHGS1727	47.102
Ad08A8579	51.843
Ad09A1202	52.64
AGGS2186	53.607
Ad92L5	56.932
AHGA361225	62.37
pPGPseq2G3	64.038
pPGPseq3A8	65.377
AHGS2188	69.322
AGGS1495	74.103
AHGS1434	76.951
TC7A02	81.818
TC3B04-2	83.323
AGGS1366	91.265
TC11F12	103.006
Ad08A1820	107.417
TC3B05-2	107.814
Ad08A1156	110.688
AHGS1525	111.06
AGGS2530	111.326
GM2788	111.949
AHGA316376	112.65
TC9B08	113.913
-Chromosome A09
IPAHM-468	0
IPAHM-372	0.775
AT0077	18.032
AHGS1283	21.095
Ad09A3077	25.941
AGGS0389	28.381
Ad09A3779	29.966
Ad05A19129-1	31.547
GNB970	32.229
GM1047	32.579
AGGS2572	33.462
AGGS2438	33.87
TC1D02	34.7
AHGS1126	35.177
AHGS1683	35.988
AGGS1788	37.124
AHGS2130	37.523
AGGS0957	38.268
AHS0003	38.805
AHGA5481	39.232
AHGA98575	39.901
Ad09A6009	40.382
Ad09A6407	40.863
AhTE0438	41.116
Ad91I24	41.252
GNB1112	41.523
AGGS1925	41.593
AGGS1128	41.656
Ad09A6926	41.662
Ad09A6425	41.718
Ad09A7320	41.749
Ad09A7251	41.79
Ad09A6867	41.898
AGGS2492	42.157
AHGA364896	42.285
Ad09A16382	42.412
Ad09A10442	42.61
EM-87	42.736
AHGS1543	42.793
AGGS1432	43.386
AHGS2127	43.582
Ad09A6594	43.958
AGGS1921	44.327
AHGS1232	45.094
Ad09A6200	45.298
AGGS1606	45.798
GNB352	46.187
AhTE0726	46.387
AGGS2719	46.651
AGGS0318	47.227
AGGS1378	47.899
AHGA84019	49.337
AHGS3160	49.833
AGGS1778	51.082
pPGPseq4E10	54.155
AGGS1193	56.23
AHGA364797	71.148
AHGS1366	76.915
AhTE0283	83.512
-Chromosome A10
TC1G04	0
AHGA96466-2	2.18
AHGA161466	3.587
AHGA364873	5.892
AHGA364906	8.057
pPGPseq4H11	9.919
Ad10A12959	10.336
Ad10A2936	11.438
Ad10A5855	14.798
AGGS1641	16.268
AGGS1301	18.494
Ad10A6092	18.85
Ad10A4118	19.871
AGGS0582	20.268
AHGS1817	20.969
GNB320-1	21.458
Ad10A15947	21.95
IPAHM-352	22.363
AGGS0751	22.476
AGGS1015	22.869
GM692	23.161
Ad03A5829	23.317
Ad10A5892	23.396
AHGS1606	23.617
AGGS1001	23.768
AHGS1701	23.971
AHGS2024	24.067
AHGS1386	24.077
Ad10A10356	24.171
Ad10A10660	24.421
AHGA86285	24.502
Ad10A11174	24.508
Ad08A7006	24.602
Ad10A5961	24.821
Ad10A4577	24.996
Ad10A12707	25.391
AGGS1345	25.735
AHGS2187	26.075
AHGS1134	26.445
AHGS2297	27.033
AGGS0357	27.531
AGGS1463	28.22
Ad04A6871	28.815
AGGS1149	29.75
AGGS1203	30.777
AHGS1777	31.199
AHGS2167	31.566
AGGS1185	33.066
GNB278	33.302
AHGA195553	34.249
AHGA195539	34.683
IPAHM75	35.422
AGGS1465	36.31
AHGA239445	38.208
AHGS1306	40.192
AGGS1579	42.113
AGGS1652	43.943
AGGS1405	49.284
AhTE0097	60.723
AhTE0660	61.745
AT0086	70.598
-Chromosome B01
AGGS0281	0
AHGS3721	4.37
AhTE0737	7.964
AGGS1376	9.239
Ad07A15861	11.271
AHGA24894	11.982
AhTE0212	12.62
Ai01B18099	14.388
AHGS1489	14.979
Ai01B22325	16.045
AhTE0129	16.61
AHGS3627	17.373
AGGS1717	18.423
AHGS1829	18.654
AHGS1710	18.898
Ai01B11694	19.024
AHGS0108	19.506
AHGS0138	20.476
AHGS1182	20.879
AhTE0536	21.655
AGGS1612	22.507
AGGS2580	23.651
AGGS1287	24.351
AHGS2381	25.255
AhTE0565	33.685
AHGA25772	34.626
AGGS0992	38.263
AHGA364915	54.421
-Chromosome B02
AGGS1419	0
AHGS2344	6.181
GM2196	9.075
pPGSseq11H1-1	18.887
AHGS1419	24.714
AGGS1592	25.355
AHGS2238	26.754
Ai02B5334	27.371
Ai02B3770	28.18
AHGS1853	29.417
Ai02B4283	30.01
AGGS2332	31.303
Ai02B21538	31.541
AHGS1928	32.011
Ai02B5475	32.362
AGGS1085-1	33.098
AHGS1261	33.347
AhM022	34.81
AHGS1987	35.313
Ai02B7519	35.539
AHGS1805	35.661
Ai02B7671	35.986
Ai07B23662	36.484
Ai03B22494	36.655
Ai02B8571	36.711
AGGS1399	36.769
AHGS2079	36.826
pPGPseq1B9-1	36.886
AhTE0577	36.977
AGGS1532	37.046
AC2C05	37.148
AGGS2413	37.243
AhTE0245	37.339
GNB1040	37.693
AHGS0429	37.853
Ai08B11147	37.912
AH26	37.945
AGGS1678	38.072
Ad02A10600	38.203
pPGPSeq4E8	38.24
Ai02B11533	38.281
Ai02B8654	38.314
AHGS2088	38.512
AGGS1445	38.759
AGGS1238	38.982
AHGS2736	39.144
Ai02B14963	39.352
GNB218	39.652
Ai02B9273	39.859
AGGS0399	40.026
AGGS1348	40.352
AGGS2228	40.685
Ai02B13600	40.888
AGGS2195	41.284
AHGS2557	41.815
AHGA17433	42.032
AGGS1461	42.223
Ai02B7856	42.793
AHGS2200	43.133
AGGS1530	44.229
AGGS1484	45.98
Ai02B8213	46.51
AGGS1344	47.174
AHGS1818	53.491
AGGS1635-2	62.049
AHGS1428	64.372
AHGS1241	68
AHGS1278	91.273
AHGS1522	99.947
-Chromosome B03
AhTE0498	0
AhTE0360	1.361
AhTE0012	16.532
AhTE0621	17.54
AhTE0618	25.582
AHGS1230	26.824
AGGS2583	28.672
AHGS1508	28.854
AGGS0415	34.998
AGGS1038	40.635
Ai03B30116	42.57
AhTE0552	44.682
pPGPseq2C11	45.207
AGGS1119	46.149
AHGS1415	46.568
Ai03B28927	47.569
AGGS2477	48.466
RM14H12	49.346
AGGS1647	50.814
AGGS1409	50.884
Ai03B26132	51.074
AhTE0522	51.252
AHGS1429	51.662
AHGA40131	52.307
AGGS0057	53.775
AGGS0207	54.562
AGGS2470	54.89
AGGS2185	55.525
pPGSSeq16C7	55.931
AGGS2579	56.181
AHGA47958	56.528
AC2B05	57.789
GM1996	58.981
AGGS0339	60.47
AHGA179377	60.735
AHGS1775	61.665
AGGS2522	62.556
AGGS1596	63.208
AGGS0295	65.443
AHGS1140	66.998
AGGS0270	67.282
AHGS2036	70.186
AGGS0056	70.9
AhTE0459	72.468
AHGS2186	75.047
AHBGSC1003E10A	91.9
AHBGSC1003E10B	94.389
AHGA159068	100.94
pPGPseq2B10	104.7
AGGS1276	112.733
AHGS1561	118.015
AGGS1369	123.375
AhTE0178	134.707
-Chromosome B04
Ah-408	0
GM1062	0.951
AGGS0963	1.419
Ad04A21094	2.299
AGGS1741	2.673
AHGS0347	2.837
AHGS2432	2.852
AT0121	2.932
Ad04A21449	3.269
EM-142	3.851
pPGSseq15C12	7.92
AGGS0890	17.71
AGGS0081	21.6
AGGS2135	23.901
AGGS1102	24.838
AHGS3715	25.087
AHGA176193	29.252
AHGA176216	30.4
AGGS1781	31.447
Ai04B23475	32.409
Ai04B30796	32.455
Ai04B20539	33.673
AHGS1617	35.539
AHGS2550	36.311
AGGS1706	36.407
AHGS2250	36.738
AHGS1579	39.465
AHGS1703	40.299
AGGS1850	41.622
Ai04B9397	43.379
AHGS1885	44.472
AHGA11201	44.813
AGGS2488	45.018
AhTE0662	45.039
Ai04B19238	45.849
AHGS2196	46.514
AHGS1382	46.738
Ai04B12763	46.962
AGGS1370	47.236
pPGSseq17F6	47.554
AHGS0288	47.843
AHGS2100	48.137
GM1959	48.47
AHGA122488	48.838
AHGA17740	48.973
AHGS0202	49.353
AGGS1101	49.996
AGGS0186	50.6
AHGS0228	51.046
AHGS1937	51.515
GM2246	52.245
AHGS3232	52.966
AGGS1236	53.297
AGGS2251	54.521
AGGS1512	55.876
Ad05A18754	57.157
Ad05A20778	59.612
AhTE0720	66.873
GM1445	69.289
Ai04B2241	72.849
AHGA161510	75.04
AHGA161495	75.999
AHGS1761	77.343
AHGA96466-1	80.655
GM1918	86.053
TC11H06	89.814
AHGS2539	92.149
AGGS2384	99.77
AGGS1671	107.509
AGGS1660	110.607
AHGS2429-1	112.641
-Chromosome B05
AHGA361704	0
Ai05B32361	11.762
GM657	16.311
AGGS1183	17.293
HAS1559	24.812
AhTE0119	31.894
AGGS2415-2	33.372
AHGS1228	39.628
AHGA152214	44.438
AHGS1770	50.786
AGGS0673	51.851
AHGS2014	58.041
Ad05A18236	59.152
AGGS1632	60.362
Ad05A18388	61.412
AhM082	61.87
Ai05B28050	62.567
AGGS1266	63.657
AHGS1391	64.549
Ai05B27169	65.593
Ad05A19364	66.62
AhM098	67.338
Ai05B25638	68.773
AHGS1342	69.63
Ad05A20293-2	70.406
AhTE0623	70.721
pPGSseq19D6	71.165
Ai119F10	72.428
AGGS2415-1	72.847
AGGS1754	73.59
AGGS2115	73.924
AGGS0243	74.054
AHGS2141	74.15
AGGS1481	74.917
Ai05B19811	75.206
AHGS1203	75.622
Ai05B15046	75.966
AGGS2322	76.325
Ai05B12488	76.438
AGGS1691	76.567
Ai05B16037	76.866
AGGS1645	77.285
AHGS1682	77.658
Ai05B15820	78.098
AHGS2195-2	78.539
AHGS2605	78.834
IPAHM-455	79.214
Ai05B16421	80.518
GM1577-1	80.835
Ai05B9660	82.274
AHGS1497	83.578
AHGA221480	84.142
AGGS1681	84.527
TC19E01	85.426
AHGS1672	85.824
AHGA221476	86.642
AHGS2450	88.288
AGGS2043	88.542
AHGA44674-2	88.918
AGGS2216	89.581
AHGS1755	90.28
AHGS1537	90.526
AGGS1497	93.142
AGGS2287	93.589
AGGS1538	94.109
AGGS0244	94.721
Ai05B5265	98.077
AGGS2398	100.169
AhTE0045	100.871
IPAHM-73	105.16
AHGA363492	105.688
AHGA363491	106.627
GM2137	111.404
EM-31	111.68
GM2769	112.182
AGGS0311	113.643
AGGS0780	118.67
AGGS0915	118.976
AGGS1422	124.124
-Chromosome B06
Ai06B28879	0
AhTE0569	4.882
AhTE0530	6.718
AhTE0715	12.555
AHGS0369	14.652
AGGS1091	15.116
IPAHM-524	16.166
AGGS1455	16.95
AHGS1943	17.767
AGGS2124	18.238
Ai06B26944	20.208
AGGS0050	20.832
AGGS1854	21.342
Ai06B26567	21.687
Ai06B26325	23.312
AGGS1724	24.339
Ai06B26197	24.528
AGGS1039	24.892
AGGS2292	25.067
AHS0006	25.291
AHGS1900	25.808
AGGS1177	26.504
Ai06B25228	26.763
Ai06B24907	27.235
AHGS1977	27.774
AhTE0745	28.219
AHGS0798	30.371
AHGS1359	32.743
Ai06B12704	34.332
AGGS1450-1	35.043
Ai06B9167	36.309
AGGS1093	39.032
Ai06B6681	41.92
AGGS0294	44.122
Ai06B7451	46.379
Ad08A2732	59.273
Ad01A18925	61.263
AGGS0667	67.141
AGGS1545	79.544
AHGS2195-1	90.489
-Chromosome B07
Ai07B27645	0
Ai07B26973	7.563
TC3B04-1	10.055
Ai07B27234	13.757
Ai07B3804	15.597
Ai07B24205	25.458
AHGS1479	27.71
AHGS1864	29.292
Ai07B24806	29.562
Ai07B25093	29.729
AhM054	29.854
Ai07B25205	30.055
Ai07B24399	30.743
AGGS2489	31.421
AHGS2419	32.144
TC3B05-1	33.539
AHGS1728	34.546
AhTE0615	35.785
AGGS1631	36.312
AGGS0210	46.258
-Chromosome B08
AGGS2510	0
AGGS2178	2.22
Ai08B2811	6.86
AHGA65349	15.886
Ai08B2918	16.687
AGGS2338	18.791
Ai08B3313	21.766
Ai08B22280	23.143
Ai08B5880	27.505
AGGS1389-2	32.65
Ai08B22677	33.574
Ai08B23571	34.978
HAS0957-2	36.542
AHGS0318	36.995
AGGS1342	38.05
Ai08B22626	38.25
AHGS2500	38.43
Ai08B20435	38.825
AT0185	39.062
AGGS2578	39.19
AHGS1553	39.715
AGGS2390	40.224
Ai08B17451	40.48
Ai08B16954	40.711
Ai08B14979	41.003
Ai08B15928	41.174
Ai08B16530	41.62
AGGS0758	41.921
AGGS1215	42.171
AHGS2412	42.56
Ai08B8499	43.059
AGGS0322	43.454
AHGS2556	44.642
Ai08B12408	45.541
AGGS0234	49.058
AGGS0930	56.817
AGGS0290	69.918
AGGS0949	76.65
-Chromosome B09
AhTE0328	0
AhTE0641	5.882
AGGS0694	18.24
AhTE0254	19.702
AHGA352262	21.362
AHGA352202	22.408
AHGA352205	34.311
-Chromosome B10
GM1483	0
AHGS1632-1	16.908
Ad05A1766	24.43
AHGS2543	25.591
AGGS2576	25.89
AGGS1728	28.203
AHGA258605	46.237
AHGA214492	48.315
AGGS1194	54.846
AGGS1312	55.735
AGGS1243	56.342
AGGS1176	56.946
AHGS0300	57.216
AGGS1273	57.752
AGGS1442	58.574
Ai10B6684	59.312
AGGS1729	59.693
AGGS1160	60.376
AhTE0718	60.829
Ai10B6334	61.049
AHGS1602	61.192
AGGS0302	61.715
AhM085	61.821
AGGS1076	62.238
Ad01A5132	62.42
AGGS0675	63.126
AHGS2191	63.654
AHGS2048	64.151
AC2B03	64.478
AGGS0969	64.801
GNB38	65.247
PM675	65.359
AHGS1795	65.575
Ai10B12455	65.67
AGGS2371	65.882
AGGS2262	65.925
AGGS2535	65.977
AGGS2224	65.993
AGGS2407	66.043
Ai10B10082	66.197
AHGS1696	66.323
AGGS1124	66.422
AGGS0627	66.482
AhM062	66.64
AHGS1195	66.676
AGGS1118	66.779
AGGS0621	66.844
AHGS1564	66.939
Ad05A20308	67.188
AHGS2096	67.297
AHGS1626	67.383
Ai10B9706	67.441
AhTE0163	67.671
AGGS2133	67.783
AHGA178360	68.066
AGGS2639	68.17
TC3E05	68.354
AHGS1595	68.636
AGGS1639	68.941
GNB320-2	69.569
AHGS1685	70.245
AGGS1600	70.818
Ai06B18690	71.016
AGGS1359	71.757
AGGS2564	72.619
AGGS0058	73.231
AGGS1393	73.76
AHGA72569	74.524
AGGS2494	75.121
AGGS2368	75.175
IPAHM-531	75.379
GM690	75.965
AHGS1961	76.373
Ad05A20089-2	78.462
AGGS0053	79.248
AHGA61572	80.218
AGGS2555	82.359
AhTE0586	85.583
AHGA61563	86.783
AGGS1810	109.153
AHGS1903	116.004

## Sheet: Table S5
Table S5 Description of the improved genetic map constructed based on SSR markers
Linkage group	Original map length	Original loci	Improved map length	Improved Loci	Loci added	Average inter-marker distance
A01	74.78	47	74.78	47	0	1.59
A02	91.56	39	96.99	65	26	1.49
A03	130.55	39	131.87	44	5	3
A04	34.37	11	32.18	16	5	2.01
A05	124.32	97	124.76	105	8	1.19
A06	102.79	27	102.69	28	1	3.67
A07	97.57	58	117.26	60	2	1.95
A08	116.99	28	113.91	31	3	3.67
A09	85.82	39	83.51	59	20	1.42
A10	72.68	48	70.6	61	13	1.16
A subgenome	931.43	433	948.55	516	83	1.84
B01	54.42	28	54.42	28	0	1.94
B02	88.66	43	99.95	69	26	1.45
B03	134.71	53	134.71	53	0	2.54
B04	114.02	59	112.64	71	12	1.59
B05	107.76	74	124.12	79	5	1.57
B06	90.42	22	90.49	40	18	2.26
B07	41.52	10	46.26	20	10	2.31
B08	49.07	22	76.65	38	16	2.02
B09	34.31	7	34.31	7	0	4.9
B10	110.16	66	116	81	15	1.43
B subgenome	825.05	384	889.55	486	102	1.83
Whole genome	1756.48	817	1838.1	1002	185	1.83

## Sheet: Table S6
Table S6 Details on whole genome re-sequencing data for QTL-seq.
Sample ID	Genotype / bulks	Total reads generated	Total data (Bases)	High quality reads	Equalized Reads	Mapped reads after filtering	Genome coverage at >= 1x (%)	Genome coverage at >=5 x (%)	Genome coverage at >=10x (%)	Genome coverage at >= 15x (%)	Genome coverage at >= 20x (%)	Bases not covered (%)	Avg depth (X)
SPa	Susceptible parent Xuhua 13	936700922	140505138300	779089881		457483259	0.967503	0.956658	0.939994	0.899539	0.795514	0.0324973	26.7864
RBb	Resistant bulk	967161084	145074162600	864546594	812946730	645885329	0.972007	0.964822	0.956717	0.946273	0.931751	0.0279934	38.2076
SBb	Susceptible bulk	962279282	144341892300	861780930	812946730	627091688	0.971929	0.964696	0.956513	0.945869	0.930036	0.0280706	36.735
RPa	Resistant parent Zhonghua 6	527095770	79064365500	435205749		318119947	0.963533	0.942557	0.892193	0.736782	0.435932	0.0364668	18.8896
RBc	Resistant bulk	967161084	145074162600	864546594	812946730	645776819	0.97199	0.964785	0.956657	0.946189	0.931603	0.0280097	38.1876
SBc	Susceptible bulk	962279282	144341892300	861780930	812946730	626995861	0.971918	0.964656	0.956451	0.945754	0.929813	0.0280824	37.1201
a The short reads of parents were aligned to the genome sequences of Fuhuasheng.
b The short reads of the extreme bulks were aligned to the SP “reference sequence” which was developed by replacement of SNPs between the susceptible parent Xuhua 13 and Fuhuasheng.
c The short reads of bulks were aligned to the RP “reference sequence” which was developed by replacement of SNPs between the resistant parent Zhonghua 6 and Fuhuasheng.

## Sheet: Table S7
Table S7 Chromosome-wise SNPs distribution between extreme bulks for bacterial wilt resistance.
Scaffolds	Chromosome	Total number of SNPs	Number of homozygous SNPs	Percentage of homozygous SNPs (% of total)	Depth range (X coverage) in resistant bulk	Depth range (X coverage) in susceptible bulk	Start and end position of SNPs
Xuhua 13(SP) assenbly as reference
CM014315.1	A01	8890	690	7.76153	15-146	15-140	2638-111875735
CM014316.1	A02	21856	1644	7.52196	15-153	15-243	12521-114343450
CM014317.1	A03	6584	445	6.75881	15-163	15-128	2901-145444691
CM014318.1	A04	2834	315	11.115	15-124	15-122	4191-109465418
CM014319.1	A05	7508	517	6.88599	15-160	15-145	4919-102403051
CM014320.1	A06	20300	938	4.62069	15-165	15-153	17067-118367024
CM014321.1	A07	19967	1655	8.28868	15-146	15-195	1365-168156806
CM014322.1	A08	5999	348	5.80097	15-271	15-161	3825-50426326
CM014323.1	A09	19018	692	3.63866	15-167	15-150	955-122124337
CM014324.1	A10	23406	1575	6.72904	15-134	15-154	1187-116540511
CM014325.1	B01	12150	1429	11.7613	15-148	15-174	2500-150773026
CM014326.1	B02	19038	2324	12.2072	15-199	15-290	9852-112168922
CM014327.1	B03	24066	925	3.8436	15-151	15-139	332567-146555820
CM014328.1	B04	24681	1335	5.40902	15-174	15-242	1303-127357475
CM014329.1	B05	27312	2743	10.0432	15-172	15-157	4174-155506173
CM014330.1	B06	6784	746	10.9965	15-160	15-161	5545-150940654
CM014331.1	B07	853	262	30.7151	15-143	15-146	16187-56568110
CM014332.1	B08	17034	684	4.0155	15-177	15-171	20527-137239178
CM014333.1	B09	2589	464	17.922	15-168	15-142	60228-163437642
CM014334.1	B10	30269	1161	3.83561	15-182	15-142	3141-148498166
SDMP01000021.1		808	133	16.4604	15-162	15-144	67321-14415005
SDMP01000022.1		130	31	23.8462	17-124	15-111	25002-11072900
SDMP01000023.1		131	40	30.5344	15-158	16-158	3246-1371544
SDMP01000024.1		99	46	46.4646	15-142	15-141	14061-2623269
SDMP01000025.1		33	7	21.2121	15-106	19-110	35866-824894
SDMP01000026.1		123	29	23.5772	15-116	15-157	193370-8315013
SDMP01000027.1		342	17	4.97076	16-68	16-68	1629-1297263
SDMP01000028.1		426	66	15.493	18-142	15-190	4060-2579733
SDMP01000029.1		60	1	1.66667	17-56	22-47	43696-285425
Total		303290	21262	7.01045
Zhonghua 6(RP) assembly as reference
CM014315.1	A01	9434	788	8.35277	15-198	15-149	2638-111875735
CM014316.1	A02	20366	1301	6.3881	15-155	15-233	12510-114354480
CM014317.1	A03	7220	596	8.25485	15-144	15-152	2901-145444691
CM014318.1	A04	4178	657	15.7252	15-136	15-149	4191-109464864
CM014319.1	A05	7870	684	8.69123	15-149	15-136	2817-102403051
CM014320.1	A06	21700	1338	6.1659	15-165	15-135	11203-118366942
CM014321.1	A07	20321	1648	8.10984	15-215	15-196	1365-168137121
CM014322.1	A08	6646	408	6.13903	15-166	15-179	55492-50426326
CM014323.1	A09	19613	752	3.83419	15-173	15-139	955-122124337
CM014324.1	A10	23941	1627	6.79587	15-140	15-120	1187-116540511
CM014325.1	B01	13001	1614	12.4144	15-175	15-156	2500-150773026
CM014326.1	B02	18903	2557	13.527	15-212	15-256	9852-112168922
CM014327.1	B03	24333	1171	4.81239	15-152	15-172	9765-146555820
CM014328.1	B04	24559	1522	6.19732	15-152	15-164	1303-127357475
CM014329.1	B05	34955	4378	12.5247	15-194	15-145	4174-155540699
CM014330.1	B06	7239	839	11.59	15-159	15-130	5545-151141853
CM014331.1	B07	1221	425	34.8075	15-181	15-161	22547-56568110
CM014332.1	B08	16897	894	5.29088	15-129	15-145	190-137241942
CM014333.1	B09	3603	918	25.4788	15-140	15-139	60228-163429472
CM014334.1	B10	32251	1234	3.82624	15-164	15-141	2327-148510697
SDMP01000021.1		874	65	7.43707	15-135	15-119	67321-14413967
SDMP01000022.1		202	64	31.6832	15-94	15-112	10097-11072900
SDMP01000023.1		131	39	29.771	16-97	17-120	132-1371277
SDMP01000024.1		116	59	50.8621	15-100	15-115	13267-2622823
SDMP01000025.1		58	5	8.62069	15-98	15-112	14966-904336
SDMP01000026.1		158	44	27.8481	15-106	15-143	201118-8315013
SDMP01000027.1		376	22	5.85106	15-94	15-107	1629-1297263
SDMP01000028.1		290	51	17.5862	19-146	15-155	4060-2593697
SDMP01000029.1		66	2	3.0303	17-55	22-47	43696-285425
Total		320522	25702	8.01879

## Sheet: Table S8
Table S8 Details of newly developed KASP markers
Genomic region	SNP_marker_ID	Chromosome	Physical position(bp)	Primer_AlleleFAM	Primer_AlleleVIC	Primer_Common	AlleleFAM	AlleleVIC
qBWRB02-1-1	CM014326.1-3075015	B02	3075015	GAAAATAATCTACATGTTATTTTAGAGGG	TAGAAAATAATCTACATGTTATTTTAGAGGA	CCATAAATAAAAAAAGGTGAGTTCTACTTA	C	T
	CM014326.1-3584798	B02	3584798	TGTGTCTCTGTTTTTTAGGCAGCG	TTGTGTCTCTGTTTTTTAGGCAGCA	GTCCATATCTTTGTGTCTCTGTCTTTGAA	G	A
	CM014326.1-3589700	B02	3589700	GCCAAAACCCATGTATCATATGCTGT	GCCAAAACCCATGTATCATATGCTGA	AGCCGATTAAAGTTAGGTTGAAGTCTCAT	T	A
	CM014326.1-3594638	B02	3594638	TACCTAACATAAACATCATCCACGTG	AATACCTAACATAAACATCATCCACGTA	GCAAGAGGGTAACAGCTAAAAACTAACTA	C	T
	CM014326.1-3726747	B02	3726747	AGGTCAAGCACTAATTCGTTGGTAA	GGTCAAGCACTAATTCGTTGGTAG	GTCCGTTTAAATAAGTGTTAGAGATTCAAA	T	C
	CM014326.1-3839490	B02	3839490	TCTAGGTTTTTCTTTTAGATTGTCTC	TTCTTCTAGGTTTTTCTTTTAGATTGTCTT	CGTGCGTTCTCTCTTTGCTTCGTTT	C	T
	CM014326.1-4116553	B02	4116553	ATCGAACCCGAGAGAGATAGTTAAAA	CGAACCCGAGAGAGATAGTTAAAG	CCAACGCAAGTTGGTACAGATGGAT	T	C
	CM014326.1-4117985	B02	4117985	AAAGCTATATTGAAGCTATATTGTTTTAGAA	AGCTATATTGAAGCTATATTGTTTTAGAG	CTAATGACAATGGCTAATCTATATAACATT	A	G
	CM014326.1-4120413	B02	4120413	AAAAATCGGGTCAGCTACGCA	CTAAAAATCGGGTCAGCTACGCG	CTGCCGCCACGCAACCATAAAAAAT	T	C
	CM014326.1-4134899	B02	4134899	AATTCATTAACCAACGATAAATTGTTAAACAA	TTCATTAACCAACGATAAATTGTTAAACAG	GGTACCTCCAATTTGTTAGGTCAAAGATT	T	C
	CM014326.1-4160298	B02	4160298	AAAAAATCTACATATTGAGAGTAGGTTCAAAA	AAATCTACATATTGAGAGTAGGTTCAAAG	CACTCCTCAAAATGAGTATATAGGGAGAA	T	C
qBWRB02-1-2	CM014326.1-6556572	B02	6556572	TGGTCAAACAGAGGAGGAGAAAG	ATATGGTCAAACAGAGGAGGAGAAAA	AGTAAGATTCTAACTCTCCTTGCCTCTTT	C	T
	CM014326.1-6607343	B02	6607343	GACACGACAATTTTCTCATTATCACC	GACACGACAATTTTCTCATTATCACG	TAGGAGCCTTGAAGAATAGAGGGAATAAA	G	C
	CM014326.1-6643947	B02	6643947	AAATGAGTAAGCTAGAATAGTTAGTGTAT	ATGAGTAAGCTAGAATAGTTAGTGTAG	GAGTATTGGCTTAACCAAAAAATATGCGAA	T	G
	CM014326.1-6709822	B02	6709822	ACGATACGAACACTTTTACTGGATC	GACGATACGAACACTTTTACTGGATT	CCTTCCGGCTTCGATTTCTTACGAT	G	A
	CM014326.1-6736723	B02	6736723	CCTAGCATTCCTCTTCTTTAAGTATC	CCCTAGCATTCCTCTTCTTTAAGTATT	GTTTAGTGGCGATTATTTTAACAGTTGTTA	A	G
	CM014326.1-6745962	B02	6745962	GGCTTAGAGAAAGGTCCATTTTTCTC	ATGGCTTAGAGAAAGGTCCATTTTTCTT	CAACGAAATAAGATATCCAGCACACACAA	C	T
	CM014326.1-7047107	B02	7047107	GGTCCCTAAAGTTACACTCGAGT	GTCCCTAAAGTTACACTCGAGC	CGAAAATCACCGCAGGGACTAAGTT	T	C
	CM014326.1-7082033	B02	7082033	TTGTATATACAATAATTTATTGGCTAGCG	TTGTATATACAATAATTTATTGGCTAGCA	GGATTAATCTGTTACAGATTTAAACTCCAT	G	A
	CM014326.1-7108198	B02	7108198	GTTTCTATTTTTTACTCACCTTTTTGAC	TGTTTCTATTTTTTACTCACCTTTTTGAT	GGGTTTGGATTCGTTGGACTCGTAA	C	T
	CM014326.1-7149340	B02	7149340	ACTTAGCTCTATAATTACCCCCC	AACTACTTAGCTCTATAATTACCCCCA	CAAGTAAGGCATACCCTTGTATAAACTATT	G	T
	CM014326.1-7237393	B02	7237393	GGCTGGATCTTGCTCGAGGG	AGGCTGGATCTTGCTCGAGGA	CGCCTGACCTTTTTCCACCCCTA	G	A
	CM014326.1-7320165	B02	7320165	CAGCTTCACTTCACGTAAAATTAATAAC	GCAGCTTCACTTCACGTAAAATTAATAAT	GGTGAAAACTCATATGTAAAGTTGATAGTT	G	A
	CM014326.1-7607490	B02	7607490	GCACTTACATAAAACTGACCAGTATTC	TGCACTTACATAAAACTGACCAGTATTA	CAGTATGTCATAAATGAAAAGCGCTGAAAA	G	T
	CM014326.1-8124059	B02	8124059	GATTTGTCAGCATTTAAAACTTTCGTGA	TGTCAGCATTTAAAACTTTCGTGG	CTGAATGATGATTCACCAGAAGTCCATAA	A	G
	CM014326.1-8132075	B02	8132075	AAATTAGACCTCCATCTCCAACGTTTT	AGACCTCCATCTCCAACGTTTC	GTGCGAATTATGGCTGTGCCAGAAA	A	G

## Sheet: Table S9
Table S9 Single-marker analysis for bacterial wilt resistance using validated KASP markers
Environment	Marker	Chromosome	Genetic position(cM)	Physical position(bp)	QTL	LOD	PVE(%)	Additive
HA2015	AGGS1419	B02	0	2.85546e+06	qBWRB02-1-1	17.486	27.71	17.57
	CM014326.1-3075015	B02	2.622	3075015	qBWRB02-1-1	24.2784	36.48	20.006
	CM014326.1-3589700	B02	4.988	3589700	qBWRB02-1-1	28.7168	40.1	21.155
	CM014326.1-3584798	B02	5.008	3584798	qBWRB02-1-1	28.7168	43.17	21.155
	CM014326.1-3594638	B02	6.493	3594638	qBWRB02-1-1	27.223	41.65	20.999
	CM014326.1-3726747	B02	7.241	3726747	qBWRB02-1-1	31.6706	45.47	22.204
	CM014326.1-3839490	B02	8.029	3839490	qBWRB02-1-1	32.443	44.29	22.428
	CM014326.1-4117985	B02	8.268	4117985	qBWRB02-1-1	33.2602	45.7	22.695
	GM2196	B02	8.363	4101572	qBWRB02-1-1	32.1401	44.37	22.355
	CM014326.1-4134899	B02	8.46	4134899	qBWRB02-1-1	33.7646	46.16	22.777
	CM014326.1-4116553	B02	8.49	4116553	qBWRB02-1-1	33.7646	48.98	22.777
	CM014326.1-4120413	B02	8.49	4120413	qBWRB02-1-1	33.7646	47.87	22.777
	CM014326.1-4160298	B02	8.685	4160298	qBWRB02-1-1	36.0219	50.53	23.275
	AHGS2344	B02	9.154	4.22413e+06	qBWRB02-1-2	35.5805	47.54	23.127
	CM014326.1-6556572	B02	15.814	6556572	qBWRB02-1-2	13.7047	23.49	16.091
	CM014326.1-6607343	B02	16.201	6607343	qBWRB02-1-2	15.5874	26.51	17.086
	CM014326.1-6643947	B02	16.208	6643947	qBWRB02-1-2	15.5874	25.99	17.086
	CM014326.1-6709822	B02	16.238	6709822	qBWRB02-1-2	15.5874	27.29	17.086
	CM014326.1-6736723	B02	16.441	6736723	qBWRB02-1-2	14.6119	25.77	16.648
	CM014326.1-6745962	B02	16.716	6745962	qBWRB02-1-2	12.3177	18.16	15.215
	pPGseq11H1-1	B02	17.661	6.89581e+06	qBWRB02-1-2	12.7403	22.49	15.45
	CM014326.1-7082033	B02	17.96	7082033	qBWRB02-1-2	13.4339	23.08	15.965
	CM014326.1-7047107	B02	18.419	7047107	qBWRB02-1-2	10.883	19.06	14.464
	CM014326.1-7108198	B02	18.444	7108198	qBWRB02-1-2	10.883	19.16	14.464
	CM014326.1-7149340	B02	18.564	7149340	qBWRB02-1-2	10.4886	19.01	14.208
	CM014326.1-7237393	B02	18.699	7237393	qBWRB02-1-2	11.0942	19.98	14.587
	CM014326.1-7607490	B02	18.784	7607490	qBWRB02-1-2	11.3768	20.88	14.797
	CM014326.1-7320165	B02	18.871	7320165	qBWRB02-1-2	11.3768	20.32	14.797
	CM014326.1-8124059	B02	19.137	8124059	qBWRB02-1-2	10.8191	19.24	14.498
	CM014326.1-8132075	B02	19.597	8132075	qBWRB02-1-2	13.2443	23.3	15.885
NC2015	AGGS1419	B02	0	2.85546e+06	qBWRB02-1-1	12.2955	20.75	18.238
	CM014326.1-3075015	B02	2.622	3075015	qBWRB02-1-1	17.4921	29.81	21.08
	CM014326.1-3589700	B02	4.988	3589700	qBWRB02-1-1	29.3181	42.83	25.534
	CM014326.1-3584798	B02	5.008	3584798	qBWRB02-1-1	29.3183	45.42	25.534
	CM014326.1-3594638	B02	6.493	3594638	qBWRB02-1-1	28.7789	44.3	25.528
	CM014326.1-3726747	B02	7.241	3726747	qBWRB02-1-1	31.1774	46.2	26.223
	CM014326.1-3839490	B02	8.029	3839490	qBWRB02-1-1	35.4397	50.26	27.365
	CM014326.1-4117985	B02	8.268	4117985	qBWRB02-1-1	36.656	50.1	27.663
	GM2196	B02	8.363	4101572	qBWRB02-1-1	34.5364	48.51	27.116
	CM014326.1-4134899	B02	8.46	4134899	qBWRB02-1-1	36.656	51.08	27.663
	CM014326.1-4116553	B02	8.49	4116553	qBWRB02-1-1	36.656	52.69	27.663
	CM014326.1-4120413	B02	8.49	4120413	qBWRB02-1-1	36.656	51.37	27.663
	CM014326.1-4160298	B02	8.685	4160298	qBWRB02-1-1	39.3755	55.16	28.335
	AHGS2344	B02	9.154	4.22413e+06	qBWRB02-1-2	38.7333	51.3	28.091
	CM014326.1-6556572	B02	15.814	6556572	qBWRB02-1-2	15.3509	27.69	20.07
	CM014326.1-6607343	B02	16.201	6607343	qBWRB02-1-2	15.1939	27.18	20.073
	CM014326.1-6643947	B02	16.208	6643947	qBWRB02-1-2	15.1939	26.36	20.073
	CM014326.1-6709822	B02	16.238	6709822	qBWRB02-1-2	15.1939	28.24	20.073
	CM014326.1-6736723	B02	16.441	6736723	qBWRB02-1-2	15.1744	27.25	20.096
	CM014326.1-6745962	B02	16.716	6745962	qBWRB02-1-2	13.5952	20.59	18.82
	pPGseq11H1-1	B02	17.661	6.89581e+06	qBWRB02-1-2	14.2011	25.79	19.326
	CM014326.1-7082033	B02	17.96	7082033	qBWRB02-1-2	14.9264	25.8	19.938
	CM014326.1-7047107	B02	18.419	7047107	qBWRB02-1-2	13.9757	24.97	19.294
	CM014326.1-7108198	B02	18.444	7108198	qBWRB02-1-2	13.9757	25.11	19.294
	CM014326.1-7149340	B02	18.564	7149340	qBWRB02-1-2	13.5433	24.38	19.026
	CM014326.1-7237393	B02	18.699	7237393	qBWRB02-1-2	13.5433	24.94	19.026
	CM014326.1-7607490	B02	18.784	7607490	qBWRB02-1-2	14.0754	25.95	19.392
	CM014326.1-7320165	B02	18.871	7320165	qBWRB02-1-2	14.0754	24.36	19.392
	CM014326.1-8124059	B02	19.137	8124059	qBWRB02-1-2	12.9412	23.56	18.783
	CM014326.1-8132075	B02	19.597	8132075	qBWRB02-1-2	13.2623	24.51	19.004
HA2016	AGGS1419	B02	0	2.85546e+06	qBWRB02-1-1	14.992	21.84	14.282
	CM014326.1-3075015	B02	2.622	3075015	qBWRB02-1-1	22.2393	31.57	16.818
	CM014326.1-3589700	B02	4.988	3589700	qBWRB02-1-1	27.6756	37.1	18.191
	CM014326.1-3584798	B02	5.008	3584798	qBWRB02-1-1	27.6756	38.91	18.191
	CM014326.1-3594638	B02	6.493	3594638	qBWRB02-1-1	30.638	42.03	19.105
	CM014326.1-3726747	B02	7.241	3726747	qBWRB02-1-1	32.4769	43.95	19.542
	CM014326.1-3839490	B02	8.029	3839490	qBWRB02-1-1	34.499	44.66	19.956
	CM014326.1-4117985	B02	8.268	4117985	qBWRB02-1-1	36.0202	45.41	20.37
	GM2196	B02	8.363	4101572	qBWRB02-1-1	35.1227	45.99	20.136
	CM014326.1-4134899	B02	8.46	4134899	qBWRB02-1-1	36.5746	45.71	20.449
	CM014326.1-4116553	B02	8.49	4116553	qBWRB02-1-1	36.5746	48.31	20.449
	CM014326.1-4120413	B02	8.49	4120413	qBWRB02-1-1	36.5746	48.23	20.449
	CM014326.1-4160298	B02	8.685	4160298	qBWRB02-1-1	39.0278	50.02	20.928
	AHGS2344	B02	9.154	4.22413e+06	qBWRB02-1-2	39.046	48.41	20.913
	CM014326.1-6556572	B02	15.814	6556572	qBWRB02-1-2	15.5199	23.85	14.543
	CM014326.1-6607343	B02	16.201	6607343	qBWRB02-1-2	16.9049	25.76	15.125
	CM014326.1-6643947	B02	16.208	6643947	qBWRB02-1-2	16.9049	25.56	15.125
	CM014326.1-6709822	B02	16.238	6709822	qBWRB02-1-2	16.9049	26.51	15.125
	CM014326.1-6736723	B02	16.441	6736723	qBWRB02-1-2	16.5364	25.59	15.003
	CM014326.1-6745962	B02	16.716	6745962	qBWRB02-1-2	14.3099	18.86	13.827
	pPGseq11H1-1	B02	17.661	6.89581e+06	qBWRB02-1-2	13.7987	22.23	13.73
	CM014326.1-7082033	B02	17.96	7082033	qBWRB02-1-2	15.0252	23.35	14.362
	CM014326.1-7047107	B02	18.419	7047107	qBWRB02-1-2	13.4903	21.46	13.646
	CM014326.1-7108198	B02	18.444	7108198	qBWRB02-1-2	13.4903	21.12	13.646
	CM014326.1-7149340	B02	18.564	7149340	qBWRB02-1-2	12.5626	20.24	13.211
	CM014326.1-7237393	B02	18.699	7237393	qBWRB02-1-2	12.8654	20.53	13.363
	CM014326.1-7607490	B02	18.784	7607490	qBWRB02-1-2	13.466	21.56	13.669
	CM014326.1-7320165	B02	18.871	7320165	qBWRB02-1-2	13.4139	21.43	13.668
	CM014326.1-8124059	B02	19.137	8124059	qBWRB02-1-2	12.4152	19.77	13.241
	CM014326.1-8132075	B02	19.597	8132075	qBWRB02-1-2	13.684	21.68	13.837
HA2017	AGGS1419	B02	0	2.85546e+06	qBWRB02-1-1	12.876	18.71	14.376
	CM014326.1-3075015	B02	2.622	3075015	qBWRB02-1-1	22.3533	31.06	18.197
	CM014326.1-3589700	B02	4.988	3589700	qBWRB02-1-1	28.0102	35.99	19.779
	CM014326.1-3584798	B02	5.008	3584798	qBWRB02-1-1	28.0104	38.72	19.779
	CM014326.1-3594638	B02	6.493	3594638	qBWRB02-1-1	28.6254	38.98	20.143
	CM014326.1-3726747	B02	7.241	3726747	qBWRB02-1-1	34.1587	43.96	21.548
	CM014326.1-3839490	B02	8.029	3839490	qBWRB02-1-1	37.2486	47.16	22.205
	CM014326.1-4117985	B02	8.268	4117985	qBWRB02-1-1	37.7253	45.11	22.421
	GM2196	B02	8.363	4101572	qBWRB02-1-1	38.4817	47.22	22.519
	CM014326.1-4134899	B02	8.46	4134899	qBWRB02-1-1	38.2436	46.93	22.496
	CM014326.1-4116553	B02	8.49	4116553	qBWRB02-1-1	38.2436	49.42	22.496
	CM014326.1-4120413	B02	8.49	4120413	qBWRB02-1-1	38.2436	47.37	22.496
	CM014326.1-4160298	B02	8.685	4160298	qBWRB02-1-1	40.597	50.8	22.975
	AHGS2344	B02	9.154	4.22413e+06	qBWRB02-1-2	41.2821	47.78	23.054
	CM014326.1-6556572	B02	15.814	6556572	qBWRB02-1-2	22.0009	31.35	18.205
	CM014326.1-6607343	B02	16.201	6607343	qBWRB02-1-2	22.9711	32.63	18.594
	CM014326.1-6643947	B02	16.208	6643947	qBWRB02-1-2	22.9711	31.96	18.594
	CM014326.1-6709822	B02	16.238	6709822	qBWRB02-1-2	22.9711	33.5	18.594
	CM014326.1-6736723	B02	16.441	6736723	qBWRB02-1-2	22.8195	32.07	18.567
	CM014326.1-6745962	B02	16.716	6745962	qBWRB02-1-2	20.3841	24.32	17.399
	pPGseq11H1-1	B02	17.661	6.89581e+06	qBWRB02-1-2	22.7014	32.02	18.295
	CM014326.1-7082033	B02	17.96	7082033	qBWRB02-1-2	22.6022	31.83	18.408
	CM014326.1-7047107	B02	18.419	7047107	qBWRB02-1-2	21.0169	30.11	17.768
	CM014326.1-7108198	B02	18.444	7108198	qBWRB02-1-2	21.0169	30.3	17.768
	CM014326.1-7149340	B02	18.564	7149340	qBWRB02-1-2	20.5079	29.73	17.572
	CM014326.1-7237393	B02	18.699	7237393	qBWRB02-1-2	20.9008	30.62	17.727
	CM014326.1-7607490	B02	18.784	7607490	qBWRB02-1-2	21.5655	31.01	18.002
	CM014326.1-7320165	B02	18.871	7320165	qBWRB02-1-2	21.4213	30.57	17.981
	CM014326.1-8124059	B02	19.137	8124059	qBWRB02-1-2	19.6936	28.33	17.403
	CM014326.1-8132075	B02	19.597	8132075	qBWRB02-1-2	20.5646	30.21	17.762
NC2017	AGGS1419	B02	0	2.85546e+06	qBWRB02-1-1	14.6248	21.15	14.745
	CM014326.1-3075015	B02	2.622	3075015	qBWRB02-1-1	24.4308	33.53	18.231
	CM014326.1-3589700	B02	4.988	3589700	qBWRB02-1-1	36.3993	45.25	21.044
	CM014326.1-3584798	B02	5.008	3584798	qBWRB02-1-1	36.3993	47.45	21.044
	CM014326.1-3594638	B02	6.493	3594638	qBWRB02-1-1	37.5959	48.17	21.54
	CM014326.1-3726747	B02	7.241	3726747	qBWRB02-1-1	43.6751	53.06	22.689
	CM014326.1-3839490	B02	8.029	3839490	qBWRB02-1-1	48.1351	55.75	23.412
	CM014326.1-4117985	B02	8.268	4117985	qBWRB02-1-1	50.3305	56.4	23.863
	GM2196	B02	8.363	4101572	qBWRB02-1-1	48.5874	55.52	23.541
	CM014326.1-4134899	B02	8.46	4134899	qBWRB02-1-1	51.0634	57.8	23.932
	CM014326.1-4116553	B02	8.49	4116553	qBWRB02-1-1	51.0634	59.88	23.932
	CM014326.1-4120413	B02	8.49	4120413	qBWRB02-1-1	51.0634	58.66	23.932
	CM014326.1-4160298	B02	8.685	4160298	qBWRB02-1-1	54.6423	61.85	24.438
	AHGS2344	B02	9.154	4.22413e+06	qBWRB02-1-2	55.3687	58.83	24.474
	CM014326.1-6556572	B02	15.814	6556572	qBWRB02-1-2	19.8758	29.29	16.89
	CM014326.1-6607343	B02	16.201	6607343	qBWRB02-1-2	20.1855	29.59	17.045
	CM014326.1-6643947	B02	16.208	6643947	qBWRB02-1-2	20.1855	29.21	17.045
	CM014326.1-6709822	B02	16.238	6709822	qBWRB02-1-2	20.1855	30.37	17.045
	CM014326.1-6736723	B02	16.441	6736723	qBWRB02-1-2	19.8302	29.01	16.942
	CM014326.1-6745962	B02	16.716	6745962	qBWRB02-1-2	17.537	21.82	15.788
	pPGseq11H1-1	B02	17.661	6.89581e+06	qBWRB02-1-2	18.1711	27.25	16.163
	CM014326.1-7082033	B02	17.96	7082033	qBWRB02-1-2	18.3535	26.82	16.359
	CM014326.1-7047107	B02	18.419	7047107	qBWRB02-1-2	17.6571	26.53	16.012
	CM014326.1-7108198	B02	18.444	7108198	qBWRB02-1-2	17.6571	26.43	16.012
	CM014326.1-7149340	B02	18.564	7149340	qBWRB02-1-2	17.2074	26.06	15.824
	CM014326.1-7237393	B02	18.699	7237393	qBWRB02-1-2	17.9535	27.26	16.126
	CM014326.1-7607490	B02	18.784	7607490	qBWRB02-1-2	18.4174	27.53	16.341
	CM014326.1-7320165	B02	18.871	7320165	qBWRB02-1-2	18.2758	27.65	16.314
	CM014326.1-8124059	B02	19.137	8124059	qBWRB02-1-2	17.0143	25.52	15.866
	CM014326.1-8132075	B02	19.597	8132075	qBWRB02-1-2	17.1772	26.25	15.961
Mean	AGGS1419	B02	0	2.85546e+06	qBWRB02-1-1	19.5509	26.74	15.661
	CM014326.1-3075015	B02	2.622	3075015	qBWRB02-1-1	29.7197	38.76	18.518
	CM014326.1-3589700	B02	4.988	3589700	qBWRB02-1-1	41.7353	48.67	20.821
	CM014326.1-3584798	B02	5.008	3584798	qBWRB02-1-1	41.7355	51.58	20.821
	CM014326.1-3594638	B02	6.493	3594638	qBWRB02-1-1	42.6046	52.03	21.158
	CM014326.1-3726747	B02	7.241	3726747	qBWRB02-1-1	48.8823	56.4	22.156
	CM014326.1-3839490	B02	8.029	3839490	qBWRB02-1-1	54.7305	59.69	22.942
	CM014326.1-4117985	B02	8.268	4117985	qBWRB02-1-1	56.4013	59.65	23.267
	GM2196	B02	8.363	4101572	qBWRB02-1-1	55.0517	59.47	23.04
	CM014326.1-4134899	B02	8.46	4134899	qBWRB02-1-1	57.266	60.9	23.337
	CM014326.1-4116553	B02	8.49	4116553	qBWRB02-1-1	57.266	63.54	23.337
	CM014326.1-4120413	B02	8.49	4120413	qBWRB02-1-1	57.266	62.2	23.337
	CM014326.1-4160298	B02	8.685	4160298	qBWRB02-1-1	61.385	65.59	23.813
	AHGS2344	B02	9.154	4.22413e+06	qBWRB02-1-2	61.5459	62.24	23.776
	CM014326.1-6556572	B02	15.814	6556572	qBWRB02-1-2	24.59	34.25	17.328
	CM014326.1-6607343	B02	16.201	6607343	qBWRB02-1-2	25.5053	35.4	17.644
	CM014326.1-6643947	B02	16.208	6643947	qBWRB02-1-2	25.5053	34.81	17.644
	CM014326.1-6709822	B02	16.238	6709822	qBWRB02-1-2	25.5053	36.38	17.644
	CM014326.1-6736723	B02	16.441	6736723	qBWRB02-1-2	25.0013	34.98	17.525
	CM014326.1-6745962	B02	16.716	6745962	qBWRB02-1-2	21.9481	26.13	16.321
	pPGseq11H1-1	B02	17.661	6.89581e+06	qBWRB02-1-2	22.9403	32.59	16.739
	CM014326.1-7082033	B02	17.96	7082033	qBWRB02-1-2	23.4995	32.64	17.038
	CM014326.1-7047107	B02	18.419	7047107	qBWRB02-1-2	21.5618	30.91	16.354
	CM014326.1-7108198	B02	18.444	7108198	qBWRB02-1-2	21.5618	30.75	16.354
	CM014326.1-7149340	B02	18.564	7149340	qBWRB02-1-2	20.8295	30.22	16.106
	CM014326.1-7237393	B02	18.699	7237393	qBWRB02-1-2	21.5175	31.2	16.34
	CM014326.1-7607490	B02	18.784	7607490	qBWRB02-1-2	22.1983	32.05	16.593
	CM014326.1-7320165	B02	18.871	7320165	qBWRB02-1-2	22.0955	31.57	16.586
	CM014326.1-8124059	B02	19.137	8124059	qBWRB02-1-2	20.5427	29.53	16.129
	CM014326.1-8132075	B02	19.597	8132075	qBWRB02-1-2	21.8741	31.62	16.596

## Sheet: Table S10
	Table S10 Phenotypic effect of the two adjacent QTLs on chromosome B02 for bacterial wilt resistance in the RIL population.
	Genotype	No. of RILs	HA2015	NC2015	HA2016	HA2017	NC2017	Mean
	AABB	81	71.16±19.90a	83.46±17.68a	83.32±12.80a	79.40±15.50a	71.75±16.01a	77.31±11.43a
	AAbb	25	60.41±30.57a	73.12±26.26a	73.38±23.82a	71.82±25.33a	65.79±25.12a	69.18±21.64a
	aaBB	18	29.20±28.04b	37.58±33.82b	41.76±28.72b	48.58±24.34b	25.23±19.17b	36.32±21.25b
	aabb	123	19.44±18.17b	24.90±21.66b	38.90±21.25b	28.69±21.03c	20.85±16.83b	26.18±15.56b
	Genotype： the genotype of RILs, AA genotype of diagnostic marker CM014326.1_4160298 from Zhonghua 6, aa genotype of diagnostic marker CM014326.1_4160298 from Xuhua 13, BB genotype of diagnostic marker CM014326.1_6709822 from Zhonghua 6, bb genotype of diagnostic marker CM014326.1_6709822 from Xuhua 13.
	No. of RILs： the number of RILs with phenotyping data
	a,b,c: means±SD followed by different letter are statistically different at p < 0.05 based on ANOVA and Tamhane’s T2 multiple-comparison

[truncated: 2 more sheets: Table S11, Table S12]
